# Supplementary material for: Assembly of a Dihydrideborate and Two Aryl Nitriles to Form a C,N,N′-Pincer Ligand Coordinated to Osmium
Source: Organometallics. 2021 Mar 11;40(6):635–42. doi: 10.1021/acs.organomet.0c00690 (PMC9180356; doi:10.1021/acs.organomet.0c00690)
Supplement: Supplementary file 2 — om0c00690_si_002.xyz [file om0c00690_si_002.xyz]

81
 Complex 4
 Os                -0.75285700   -0.00619800    0.00000000
 H                 -1.49007800   -1.45925400    0.00000000
 H                 -2.38008100   -0.05380800    0.00000000
 H                 -1.57754800    1.40132600    0.00000000
 H                  0.74104100    1.02543200    0.00000000
 P                 -0.92371500    0.06383800    2.39150900
 P                 -0.92371500    0.06383800   -2.39150900
 C                 -2.69746900   -0.25418100    2.95581500
 H                 -3.25275900    0.36288000    2.23017100
 C                  0.23386300   -1.08401000    3.33187400
 H                  1.20481300   -0.62632600    3.08887200
 C                 -0.54450900    1.74599300    3.14985500
 H                 -0.74267000    1.63919700    4.22872400
 C                 -2.69746900   -0.25418100   -2.95581500
 H                 -3.25275900    0.36288000   -2.23017100
 C                 -0.54450900    1.74599300   -3.14985500
 H                 -0.74267000    1.63919700   -4.22872400
 C                  0.23386300   -1.08401000   -3.33187400
 H                  1.20481300   -0.62632600   -3.08887200
 C                  0.92165800    2.16060100    2.97361900
 H                  1.18707900    2.24907300    1.90995600
 H                  1.08435200    3.14425600    3.44495300
 H                  1.62488700    1.45062300    3.43039000
 C                 -1.47327600    2.83266500    2.58952000
 H                 -1.29946900    3.78256300    3.12200000
 H                 -1.27342700    2.99966600    1.52067100
 H                 -2.54054200    2.58570100    2.69211600
 C                  0.92165800    2.16060100   -2.97361900
 H                  1.08435200    3.14425600   -3.44495300
 H                  1.18707900    2.24907300   -1.90995600
 H                  1.62488700    1.45062300   -3.43039000
 C                 -1.47327600    2.83266500   -2.58952000
 H                 -1.27342700    2.99966600   -1.52067100
 H                 -1.29946900    3.78256300   -3.12200000
 H                 -2.54054200    2.58570100   -2.69211600
 C                 -3.08884400    0.20574300    4.36769500
 H                 -4.17015200    0.04337300    4.51431100
 H                 -2.56630200   -0.36268200    5.14956800
 H                 -2.89657300    1.27387300    4.54048400
 C                 -3.11295600   -1.71399600    2.72535700
 H                 -2.81044200   -2.07504900    1.73234400
 H                 -2.67428700   -2.37979400    3.48496200
 H                 -4.20884200   -1.80812300    2.80349100
 C                  0.07570500   -1.11491100    4.85726800
 H                 -0.83273900   -1.65870400    5.15912600
 H                  0.93278600   -1.64348700    5.30762000
 H                  0.03684000   -0.11144500    5.30697600
 C                  0.27284400   -2.50508100    2.75208100
 H                  1.11242100   -3.06176200    3.20074400
 H                 -0.64784000   -3.06779000    2.96576900
 H                  0.41691000   -2.49640600    1.66377500
 C                 -3.08884400    0.20574300   -4.36769500
 H                 -4.17015200    0.04337300   -4.51431100
 H                 -2.89657300    1.27387300   -4.54048400
 H                 -2.56630200   -0.36268200   -5.14956800
 C                 -3.11295600   -1.71399600   -2.72535700
 H                 -2.67428700   -2.37979400   -3.48496200
 H                 -2.81044200   -2.07504900   -1.73234400
 H                 -4.20884200   -1.80812300   -2.80349100
 C                  0.27284400   -2.50508100   -2.75208100
 H                 -0.64784000   -3.06779000   -2.96576900
 H                  1.11242100   -3.06176200   -3.20074400
 H                  0.41691000   -2.49640600   -1.66377500
 C                  0.07570500   -1.11491100   -4.85726800
 H                  0.93278600   -1.64348700   -5.30762000
 H                 -0.83273900   -1.65870400   -5.15912600
 H                  0.03684000   -0.11144500   -5.30697600
 H                  0.70132900   -1.06764000    0.00000000
 B                  1.56529800   -0.04551700    0.00000000
 O                  2.42141900   -0.06939400   -1.15748700
 O                  2.42141900   -0.06939400    1.15748700
 C                  3.70368600   -0.08169400   -0.70214900
 C                  3.70368600   -0.08169400    0.70214900
 C                  4.88482900   -0.09172100   -1.42977600
 H                  4.87084100   -0.09103300   -2.52130600
 C                  4.88482900   -0.09172100    1.42977600
 H                  4.87084100   -0.09103300    2.52130600
 C                  6.08912400   -0.10193400   -0.69984100
 H                  7.03952900   -0.10957700   -1.23906800
 C                  6.08912400   -0.10193400    0.69984100
 H                  7.03952900   -0.10957700    1.23906800
81
Complex TS(4-A)
 H                  0.00275500   -2.10385300   -0.90090500
 H                  0.00083500    0.59448200   -1.21991600
 H                  0.00168500   -0.36640800   -1.71587600
 H                  0.00086600   -1.79731600    1.17553800
 P                  2.38261300   -0.91226400    0.04161100
 P                 -2.38016300   -0.91636100    0.04037900
 C                  3.08669700   -0.83925100    1.78969400
 H                  4.16583000   -1.03848400    1.68342600
 C                  2.91713000    0.54184300    2.43615700
 H                  3.40828800    1.34550200    1.86981800
 H                  3.35478800    0.53197500    3.44831700
 H                  1.85355000    0.80524400    2.53376900
 C                  2.47929200   -1.92042700    2.69446500
 H                  2.55494900   -2.93193500    2.26920300
 H                  1.41289400   -1.72043600    2.87276900
 H                  2.99910100   -1.92650100    3.66722300
 C                  3.43679100    0.37674700   -0.84951800
 H                  3.26302200    1.25869600   -0.21509300
 C                  4.94563700    0.10107100   -0.89418200
 H                  5.36315800   -0.17075000    0.08669000
 H                  5.47776800    1.00439800   -1.23743100
 H                  5.18936800   -0.70509300   -1.60291500
 C                  2.90620600    0.74408800   -2.24164900
 H                  1.86122800    1.07436100   -2.20166800
 H                  2.97420600   -0.09241500   -2.95260600
 H                  3.50098900    1.57698800   -2.65286800
 C                  2.90328800   -2.62669400   -0.55698000
 H                  2.11915800   -3.24289600   -0.08723000
 C                  2.73750700   -2.75921500   -2.07731500
 H                  1.77377700   -2.35493700   -2.41838600
 H                  2.78148800   -3.82206700   -2.36806500
 H                  3.54569000   -2.24084800   -2.61689900
 C                  4.26839500   -3.16814700   -0.10876800
 H                  4.39667100   -3.16253300    0.98270900
 H                  5.10548600   -2.60998400   -0.55011700
 H                  4.36673300   -4.21611500   -0.43985400
 C                 -3.08856500   -0.83257100    1.78633200
 H                 -4.16471200   -1.04702100    1.68006800
 C                 -2.46929000   -1.89666000    2.70322300
 H                 -2.52411200   -2.91223800    2.28443000
 H                 -2.99598300   -1.90480500    3.67226000
 H                 -1.40784200   -1.67705800    2.88781600
 C                 -2.93910500    0.55713600    2.41900700
 H                 -3.44741700    1.34658900    1.84779300
 H                 -1.87996200    0.84033700    2.50865600
 H                 -3.37163800    0.54923200    3.43339600
 C                 -3.43546200    0.36344000   -0.86234500
 H                 -3.26148300    1.25115200   -0.23603100
 C                 -4.94410200    0.08612500   -0.90283700
 H                 -5.36054500   -0.17463900    0.08149900
 H                 -5.18770200   -0.72846200   -1.60193600
 H                 -5.47732400    0.98494400   -1.25609400
 C                 -2.90632500    0.71880500   -2.25811300
 H                 -1.86053500    1.04715400   -2.22247700
 H                 -3.50011000    1.54970400   -2.67479800
 H                 -2.97716100   -0.12293000   -2.96254400
 C                 -2.89510900   -2.63696100   -0.54580600
 H                 -2.10711000   -3.24692100   -0.07448300
 C                 -4.25654000   -3.18101100   -0.08981200
 H                 -4.37787400   -3.17575400    1.00249100
 H                 -4.35487100   -4.22917900   -0.42025800
 H                 -5.09743700   -2.62434200   -0.52593400
 C                 -2.73296900   -2.77850500   -2.06571100
 H                 -1.77238300   -2.37130100   -2.41220100
 H                 -3.54545700   -2.26811000   -2.60641400
 H                 -2.77191700   -3.84346800   -2.34934800
 Os                 0.00093800   -0.67987900   -0.06427800
 B                 -0.00135500    1.52109200    0.27629200
 H                 -0.00166400    0.57439800    1.22282700
 O                  1.14591900    2.36259100    0.22836100
 O                 -1.15030200    2.36006900    0.22322600
 C                  0.69770100    3.64334500    0.08781700
 C                 -0.70430800    3.64179300    0.08473700
 C                 -1.43605400    4.81296300   -0.04790300
 C                  1.42744800    4.81610800   -0.04166800
 C                 -0.70587500    6.00863700   -0.17871300
 H                 -1.24459000    6.95324900   -0.28524600
 C                  0.69522000    6.01017900   -0.17566800
 H                  1.23231200    6.95597400   -0.27987100
 H                 -2.52740700    4.79763300   -0.04987400
 H                  2.51883000    4.80317000   -0.03890400
81
 Complex A
 H                 -2.09251100   -0.94647500    0.00000000
 H                  0.46191800   -1.45554300    0.00000000
 H                 -0.36536900   -1.81098100    0.00000000
 H                 -1.67478200    1.23290500    0.00000000
 P                 -0.90519000    0.03910000    2.38013600
 P                 -0.90519000    0.03910000   -2.38013600
 C                 -0.88223300    1.79747000    3.06331700
 H                 -1.02422200    1.69305600    4.15194300
 C                  0.45915800    2.50241400    2.82084700
 H                  1.31776900    1.95175000    3.22957300
 H                  0.44380300    3.49858500    3.29366500
 H                  0.63799600    2.64580300    1.74488700
 C                 -2.02754400    2.65157300    2.50178300
 H                 -3.01808500    2.19573600    2.64396800
 H                 -1.89222000    2.81497200    1.42287400
 H                 -2.03813200    3.63460100    3.00186400
 C                  0.40635800   -0.79801400    3.45323800
 H                  1.26146400   -0.12188600    3.30536600
 C                  0.10506400   -0.87388500    4.95594800
 H                 -0.22890100    0.08572000    5.37767700
 H                  1.01620200   -1.17187100    5.50189600
 H                 -0.66453700   -1.62885400    5.17748200
 C                  0.84638100   -2.16509500    2.91278200
 H                  1.23891700   -2.08377000    1.89217100
 H                  0.02885000   -2.90135000    2.91136000
 H                  1.65466800   -2.56880700    3.54552600
 C                 -2.59970700   -0.60507000    2.91359500
 H                 -3.23193900   -0.14712300    2.13486100
 C                 -2.69518400   -2.12739100    2.74091400
 H                 -2.30268000   -2.45106300    1.76653000
 H                 -3.74874600   -2.44715100    2.80431100
 H                 -2.14611100   -2.65833100    3.53451800
 C                 -3.14754500   -0.18089700    4.28429000
 H                 -3.13020900    0.90659700    4.44072900
 H                 -2.60262300   -0.64950200    5.11486300
 H                 -4.20000600   -0.50226600    4.36592200
 C                 -0.88223300    1.79747000   -3.06331700
 H                 -1.02422200    1.69305600   -4.15194300
 C                 -2.02754400    2.65157300   -2.50178300
 H                 -3.01808500    2.19573600   -2.64396800
 H                 -2.03813200    3.63460100   -3.00186400
 H                 -1.89222000    2.81497200   -1.42287400
 C                  0.45915800    2.50241400   -2.82084700
 H                  1.31776900    1.95175000   -3.22957300
 H                  0.63799600    2.64580300   -1.74488700
 H                  0.44380300    3.49858500   -3.29366500
 C                  0.40635800   -0.79801400   -3.45323800
 H                  1.26146400   -0.12188600   -3.30536600
 C                  0.10506400   -0.87388500   -4.95594800
 H                 -0.22890100    0.08572000   -5.37767700
 H                 -0.66453700   -1.62885400   -5.17748200
 H                  1.01620200   -1.17187100   -5.50189600
 C                  0.84638100   -2.16509500   -2.91278200
 H                  1.23891700   -2.08377000   -1.89217100
 H                  1.65466800   -2.56880700   -3.54552600
 H                  0.02885000   -2.90135000   -2.91136000
 C                 -2.59970700   -0.60507000   -2.91359500
 H                 -3.23193900   -0.14712300   -2.13486100
 C                 -3.14754500   -0.18089700   -4.28429000
 H                 -3.13020900    0.90659700   -4.44072900
 H                 -4.20000600   -0.50226600   -4.36592200
 H                 -2.60262300   -0.64950200   -5.11486300
 C                 -2.69518400   -2.12739100   -2.74091400
 H                 -2.30268000   -2.45106300   -1.76653000
 H                 -2.14611100   -2.65833100   -3.53451800
 H                 -3.74874600   -2.44715100   -2.80431100
 Os                -0.67201400   -0.08148000    0.00000000
 B                  1.49814900    0.31148800    0.00000000
 H                  0.52227300    1.22883200    0.00000000
 O                  2.33847400    0.25817000    1.14583600
 O                  2.33847400    0.25817000   -1.14583600
 C                  3.61957600    0.11209700    0.70081900
 C                  3.61957600    0.11209700   -0.70081900
 C                  4.79074500   -0.02535300   -1.43203100
 C                  4.79074500   -0.02535300    1.43203100
 C                  5.98460300   -0.16370000   -0.70071000
 H                  6.92943900   -0.27359800   -1.23836800
 C                  5.98460300   -0.16370000    0.70071000
 H                  6.92943900   -0.27359800    1.23836800
 H                  4.77673200   -0.02486500   -2.52341200
 H                  4.77673200   -0.02486500    2.52341200
79
 Complex B
 H                  0.22229600   -1.73843300   -1.17909000
 H                  0.14113700   -1.45140300    1.48919100
 P                  2.50064700   -0.57698400    0.05803000
 P                 -2.21181200   -1.16413700    0.02770200
 C                  3.37831700   -0.16368500    1.67202600
 H                  4.45399700   -0.31801000    1.48667500
 C                  3.17783600    1.28930100    2.11848400
 H                  3.58320400    2.01462500    1.39847800
 H                  3.69395300    1.45215600    3.07946200
 H                  2.11339000    1.52265800    2.26202500
 C                  2.92295000   -1.12843600    2.77697700
 H                  3.04119700   -2.18678300    2.49921600
 H                  1.86049800   -0.96599600    3.01430500
 H                  3.50920200   -0.95680400    3.69504100
 C                  3.17203800    0.70034700   -1.14744200
 H                  2.95252300    1.62910400   -0.60043300
 C                  4.67551900    0.64887000   -1.43766400
 H                  5.28012000    0.63790500   -0.51768200
 H                  4.97571100    1.53857000   -2.01716000
 H                  4.94941900   -0.23411300   -2.03484200
 C                  2.33175200    0.75795100   -2.43183100
 H                  1.26259800    0.89067900   -2.20253000
 H                  2.43684000   -0.14689000   -3.04719700
 H                  2.64526500    1.61915500   -3.04556600
 C                  3.22235200   -2.27270600   -0.38405300
 H                  2.56971400   -2.93590800    0.21021000
 C                  2.99849500   -2.62451500   -1.86168100
 H                  1.96461700   -2.42252300   -2.17417400
 H                  3.19991600   -3.69664700   -2.02334100
 H                  3.68053300   -2.06326700   -2.51910400
 C                  4.67757900   -2.54897300    0.02287600
 H                  4.84709900   -2.45245300    1.10437400
 H                  5.38559900   -1.88331200   -0.49158200
 H                  4.94256000   -3.58347600   -0.25405400
 C                 -3.11298400   -1.24858300    1.68021900
 H                 -4.13455500   -1.59552800    1.45308900
 C                 -2.44092700   -2.27048900    2.60952700
 H                 -2.31741600   -3.26122200    2.14747600
 H                 -3.04323000   -2.40136500    3.52401400
 H                 -1.44195900   -1.91885200    2.90912900
 C                 -3.21333000    0.11098000    2.38127000
 H                 -3.76613200    0.85540700    1.79130500
 H                 -2.21635500    0.52738000    2.58469700
 H                 -3.73748200   -0.00993800    3.34427400
 C                 -3.24338600    0.05926700   -0.96448500
 H                 -3.24319400    0.92156800   -0.28255500
 C                 -4.69799000   -0.32874600   -1.25042200
 H                 -5.23946300   -0.63234700   -0.34135400
 H                 -4.76999500   -1.14979400   -1.97975100
 H                 -5.23638000    0.53357700   -1.67957600
 C                 -2.51243800    0.51760500   -2.23532800
 H                 -1.48005500    0.83243700   -2.01573700
 H                 -3.03449800    1.38269000   -2.67726200
 H                 -2.46628300   -0.27066200   -3.00048900
 C                 -2.50683400   -2.89643700   -0.68468700
 H                 -1.69141200   -3.45896000   -0.19792100
 C                 -3.83486900   -3.59040500   -0.34530800
 H                 -3.99760700   -3.70573200    0.73512000
 H                 -3.83665800   -4.60399400   -0.78120100
 H                 -4.70092200   -3.05694900   -0.76219700
 C                 -2.24951000   -2.94512800   -2.19755300
 H                 -1.31215100   -2.43925300   -2.46785900
 H                 -3.07389300   -2.48312700   -2.76249900
 H                 -2.17596500   -3.99427300   -2.52956700
 Os                 0.11678300   -0.67116600    0.10619700
 B                 -0.20000700    1.36632000    0.53817000
 H                  0.06387300    0.47410100    1.50181600
 O                  0.78700700    2.35068700    0.18416400
 O                 -1.44473500    2.07076400    0.65386400
 C                  0.14034600    3.53318900    0.00398400
 C                 -1.22263900    3.36167700    0.29090100
 C                 -2.12794300    4.40832000    0.18279600
 C                  0.65179700    4.75810900   -0.40147600
 C                 -1.61847800    5.65529600   -0.22531800
 H                 -2.29955600    6.50450900   -0.32074000
 C                 -0.25781100    5.82662500   -0.51097300
 H                  0.10675900    6.80748700   -0.82583300
 H                 -3.18602900    4.26153100    0.40771400
 H                  1.71390900    4.87807400   -0.62335200
92
 Complex C
 H                 -1.64231600   -0.06840100   -1.63327400
 H                 -2.61435600    0.35107100    0.42669100
 P                 -1.65605900   -2.26436800    0.20095000
 P                 -1.11077400    2.40111100   -0.53074800
 N                  0.74846800   -0.38178000   -0.99986300
 C                  1.78767200   -0.61484500   -1.47026700
 C                 -3.30835100   -2.49221200    1.07744900
 H                 -3.44138900   -3.57849600    1.20524700
 C                 -3.27452300   -1.83742000    2.46597600
 H                 -2.42927000   -2.18247400    3.08083100
 H                 -4.20264300   -2.06971000    3.01452100
 H                 -3.19384600   -0.74482500    2.37057600
 C                 -4.48986300   -1.95809100    0.25825100
 H                 -4.63854400   -2.51291000   -0.68039100
 H                 -4.34338200   -0.89521700    0.01266200
 H                 -5.42026700   -2.05044700    0.84350000
 C                 -0.48613300   -3.29478000    1.27318400
 H                 -0.26073400   -2.57677400    2.07741800
 C                 -1.04288800   -4.57220800    1.91931200
 H                 -1.91958500   -4.38505900    2.55519500
 H                 -0.26645700   -5.01757300    2.56483200
 H                 -1.32089600   -5.33180200    1.17492400
 C                  0.84093900   -3.58200900    0.55871200
 H                  1.25880300   -2.68067800    0.09654200
 H                  0.72528400   -4.35844800   -0.21380500
 H                  1.58050000   -3.95229600    1.28817500
 C                 -1.93710100   -3.16618200   -1.43073400
 H                 -2.80730700   -2.60900300   -1.81609500
 C                 -0.80796900   -2.95432800   -2.44882200
 H                 -0.60651900   -1.88585000   -2.59525000
 H                 -1.10481500   -3.38641000   -3.41974100
 H                  0.12811200   -3.44396500   -2.14324400
 C                 -2.31928600   -4.64774000   -1.32351000
 H                 -3.13668700   -4.83024100   -0.60987700
 H                 -1.45874100   -5.26364200   -1.02013100
 H                 -2.65239100   -5.01958500   -2.30736800
 C                 -2.40953300    3.32560500    0.47538100
 H                 -2.27704600    4.39411200    0.23567900
 C                 -3.84294200    2.91702600    0.10866000
 H                 -4.09009800    3.10513200   -0.94598400
 H                 -4.56028500    3.48657700    0.72338100
 H                 -3.99721100    1.84581200    0.30549800
 C                 -2.17623100    3.12860900    1.97980200
 H                 -1.16221300    3.40834200    2.29881100
 H                 -2.32636800    2.07309900    2.25102800
 H                 -2.89362200    3.73896400    2.55368200
 C                  0.42358900    3.46041800   -0.20095000
 H                  0.43130000    3.47712300    0.89847600
 C                  0.38157600    4.91101600   -0.70004500
 H                 -0.55818000    5.42836200   -0.45733800
 H                  0.52820400    4.96734500   -1.78920500
 H                  1.20163500    5.48424800   -0.23470000
 C                  1.73059700    2.78439600   -0.63504100
 H                  1.83683400    1.78733400   -0.19673200
 H                  2.59002700    3.38918200   -0.29976100
 H                  1.80395300    2.68131600   -1.72787700
 C                 -1.63820400    2.70806100   -2.31825600
 H                 -2.49612700    2.01911200   -2.37914100
 C                 -2.12098100    4.11038200   -2.71872900
 H                 -2.83188700    4.54791000   -2.00392700
 H                 -2.63458100    4.05020000   -3.69368000
 H                 -1.28928300    4.81741400   -2.83791100
 C                 -0.57477200    2.19807600   -3.30030400
 H                 -0.21766500    1.19636000   -3.02274700
 H                  0.29033300    2.87887000   -3.34296600
 H                 -0.99605400    2.14256800   -4.31833700
 Os                -1.07339800    0.04823600   -0.06715300
 B                  0.35451500    0.31234200    1.56935800
 H                 -0.95629700    0.08481000    1.69474800
 O                  1.32372100   -0.69470900    1.85903300
 O                  0.82006500    1.51747700    2.17359600
 C                  2.37065200   -0.08507500    2.47665100
 C                  2.06401000    1.27043200    2.66798200
 C                  3.11098100   -0.88416600   -1.92338500
 C                  3.36231800   -1.26152000   -3.25852600
 C                  4.18060800   -0.77013200   -1.00787700
 C                  4.67015100   -1.51973600   -3.66795200
 H                  2.53057600   -1.34871500   -3.96034500
 C                  5.48181200   -1.03150500   -1.43368600
 H                  3.97921600   -0.48074000    0.02566000
 C                  5.73022800   -1.40564900   -2.76024800
 H                  4.86446100   -1.81203400   -4.70257400
 H                  6.30803500   -0.94217800   -0.72440800
 H                  6.75267300   -1.60897600   -3.08770500
 C                  3.59146600   -0.62030800    2.86480400
 C                  2.96548400    2.14634600    3.25594000
 C                  4.51286900    0.26021900    3.46262100
 H                  5.48533300   -0.12158000    3.78296000
 C                  4.20603700    1.61387800    3.65413900
 H                  4.94367600    2.27168500    4.12010200
 H                  2.71679600    3.20002800    3.39489200
 H                  3.81665700   -1.67678400    2.70714000
92
 TS(C-D)
 H                 -0.57672800   -1.77684700    0.29630500
 H                  0.28551700   -0.64979800    2.14631400
 P                  2.29004400   -1.28098300    0.44237600
 P                 -2.02617300    0.43668200    1.36988700
 N                  0.13331400    0.30074100   -1.88683800
 C                 -0.57226700   -0.63293800   -1.97632800
 C                  3.53330400   -0.60552300    1.70578900
 H                  4.47436400   -1.13564000    1.49035700
 C                  3.79900100    0.89726100    1.55816800
 H                  4.00055200    1.20460400    0.52508500
 H                  4.66535200    1.17800300    2.18056100
 H                  2.93661200    1.48443200    1.90325700
 C                  3.13041600   -0.91678700    3.15417600
 H                  3.10377100   -1.99406600    3.37373000
 H                  2.13862300   -0.49733100    3.38279300
 H                  3.85839400   -0.46189300    3.84668500
 C                  3.18621700   -1.07109300   -1.20965000
 H                  2.85757900   -0.05520400   -1.48221400
 C                  4.72155200   -1.09275100   -1.20797700
 H                  5.15791700   -0.31633600   -0.56490400
 H                  5.08894400   -0.90753800   -2.23220800
 H                  5.12580500   -2.06463500   -0.88844800
 C                  2.64069100   -2.03974400   -2.26929200
 H                  1.54615500   -2.11866900   -2.24471900
 H                  3.05500100   -3.05193200   -2.14056600
 H                  2.92556200   -1.69422100   -3.27687800
 C                  2.34518900   -3.11804200    0.91593100
 H                  2.02855200   -3.05688300    1.97001400
 C                  1.30418800   -4.00002700    0.21795400
 H                  0.30300700   -3.56019300    0.31167600
 H                  1.28940900   -4.99652200    0.69124500
 H                  1.52860900   -4.14927200   -0.84825800
 C                  3.72983400   -3.77970000    0.86863900
 H                  4.50302200   -3.20825300    1.40187800
 H                  4.07035500   -3.92548500   -0.16800100
 H                  3.68181500   -4.77803900    1.33575100
 C                 -1.92037700    1.29005600    3.05776100
 H                 -2.96771700    1.47089500    3.34978200
 C                 -1.27042700    0.40423100    4.13041300
 H                 -1.69217100   -0.61037800    4.17173700
 H                 -1.40400800    0.86396300    5.12425800
 H                 -0.19177900    0.30183100    3.94467900
 C                 -1.20550900    2.64691300    3.00824700
 H                 -1.66647200    3.35344900    2.30430600
 H                 -0.15150900    2.52846700    2.71802800
 H                 -1.22690200    3.11119600    4.00861200
 C                 -3.07799000    1.69627000    0.42539800
 H                 -2.48964300    2.61254900    0.57860700
 C                 -4.49820400    1.94131900    0.95085800
 H                 -4.53196600    2.12916400    2.03427000
 H                 -5.16526900    1.09365000    0.73157900
 H                 -4.92845500    2.82718000    0.45284300
 C                 -3.08400300    1.44647200   -1.08627200
 H                 -2.06475300    1.46824400   -1.48738200
 H                 -3.65980200    2.24004900   -1.59300500
 H                 -3.54681200    0.48487100   -1.35167300
 C                 -3.12555400   -1.05915100    1.75140200
 H                 -2.36963400   -1.75463200    2.15211800
 C                 -4.23935600   -0.91102900    2.79859500
 H                 -3.87782300   -0.53853100    3.76682200
 H                 -4.69250400   -1.90035700    2.98310300
 H                 -5.04567300   -0.24574600    2.46114700
 C                 -3.67765300   -1.68409800    0.46433200
 H                 -2.89785100   -1.79979200   -0.29779000
 H                 -4.49383200   -1.08039300    0.03747400
 H                 -4.08949400   -2.68521000    0.67594400
 Os                 0.12165100   -0.29208100    0.58910600
 B                  0.75589600    1.73673700    0.06211300
 H                  0.84729600    1.18330700    1.26799900
 O                  1.97319500    2.09536700   -0.57725600
 O                 -0.16976800    2.79345200   -0.15717600
 C                  1.73326700    3.23726600   -1.27537100
 C                  0.42332700    3.66775200   -1.01675800
 C                 -1.47747200   -1.60594300   -2.53085800
 C                 -1.39769900   -2.96906300   -2.20210900
 C                 -2.44682500   -1.15339900   -3.44710000
 C                 -2.28377800   -3.87225900   -2.78753400
 H                 -0.65466700   -3.30023100   -1.48121900
 C                 -3.33560400   -2.06517300   -4.01679400
 H                 -2.49979700   -0.09323000   -3.69855100
 C                 -3.25637400   -3.42322300   -3.68845800
 H                 -2.22086300   -4.93209100   -2.53091500
 H                 -4.09293400   -1.71315600   -4.72093600
 H                 -3.95555600   -4.13380900   -4.13595700
 C                  2.57666100    3.94000000   -2.12428100
 C                 -0.09728000    4.81598100   -1.59582400
 C                  2.05869400    5.10630300   -2.71743100
 H                  2.69115300    5.68655100   -3.39384900
 C                  0.75002800    5.53527100   -2.45915100
 H                  0.37766300    6.44476300   -2.93702900
 H                 -1.11939400    5.13741800   -1.38708300
 H                  3.59339100    3.59403000   -2.31943000
92
 Complex D
 H                 -1.70870100   -1.03432900   -0.97586100
 H                 -0.58247100   -0.34691400   -2.19560100
 P                 -1.52553800    1.89490900   -0.90882300
 P                  0.92939800   -2.19877000   -0.90918700
 N                  0.07903200    0.19094600    1.63442800
 C                 -0.94852500   -0.46189300    1.31605800
 C                 -0.65787300    2.97567900   -2.18850200
 H                 -1.21253100    3.92724000   -2.18964000
 C                  0.79728100    3.26590700   -1.79463400
 H                  0.90880100    3.58615400   -0.74999100
 H                  1.20690400    4.05500000   -2.44679400
 H                  1.41818900    2.36675800   -1.91820300
 C                 -0.71981900    2.38559100   -3.60323000
 H                 -1.74584200    2.31666400   -3.99407100
 H                 -0.27621400    1.37863500   -3.63016900
 H                 -0.14827900    3.02618200   -4.29533300
 C                 -1.63859700    3.01713100    0.60579800
 H                 -0.66359600    2.83548100    1.08277800
 C                 -1.75006200    4.52782200    0.35287800
 H                 -0.89452500    4.92869600   -0.20818800
 H                 -1.77394900    5.05468100    1.32196400
 H                 -2.66956800    4.79679100   -0.18791900
 C                 -2.72442400    2.55360800    1.58777500
 H                 -2.72922200    1.46623000    1.73927200
 H                 -3.72884100    2.85127000    1.24875100
 H                 -2.55802800    3.02303400    2.57134000
 C                 -3.24222700    1.70336600   -1.66076000
 H                 -2.98455300    1.19598000   -2.60557800
 C                 -4.15706800    0.74355400   -0.89004100
 H                 -3.63136100   -0.18529500   -0.64097000
 H                 -5.03100600    0.48830500   -1.51264000
 H                 -4.53654400    1.18538600    0.04175500
 C                 -3.97180200    3.01178200   -1.99183000
 H                 -3.35975800    3.71147600   -2.57965300
 H                 -4.29783600    3.53058600   -1.07736700
 H                 -4.87857400    2.79346200   -2.58077700
 C                  2.30882100   -1.91534600   -2.16750600
 H                  2.71610900   -2.91730700   -2.37843000
 C                  1.76993400   -1.32807700   -3.47958700
 H                  0.91185500   -1.88504900   -3.88390900
 H                  2.56551700   -1.33328300   -4.24321500
 H                  1.44526900   -0.28781100   -3.33278300
 C                  3.44964700   -1.04139700   -1.63118100
 H                  3.94553800   -1.47441100   -0.75149300
 H                  3.08770700   -0.04251200   -1.34874600
 H                  4.21394600   -0.91604700   -2.41614600
 C                  1.87511400   -2.99201100    0.51712800
 H                  2.62780600   -2.21565800    0.71981700
 C                  2.60046300   -4.30260900    0.18261700
 H                  3.20233900   -4.24160100   -0.73614800
 H                  1.89439500   -5.14007600    0.07255900
 H                  3.28632100   -4.56425600    1.00603300
 C                  1.05252000   -3.13119100    1.80654000
 H                  0.71381400   -2.15695800    2.17481000
 H                  1.68604900   -3.57403600    2.59362400
 H                  0.17474700   -3.78192500    1.68896900
 C                 -0.13480500   -3.51910900   -1.74164900
 H                 -0.74825600   -2.88658500   -2.40304000
 C                  0.56685900   -4.57456100   -2.60770600
 H                  1.16675400   -4.13475500   -3.41677900
 H                 -0.19545700   -5.21531000   -3.08294700
 H                  1.22170900   -5.23195800   -2.01904500
 C                 -1.08421900   -4.18181400   -0.73486700
 H                 -1.55282900   -3.44435400   -0.06993200
 H                 -0.55877000   -4.92207300   -0.11167000
 H                 -1.88738200   -4.71600100   -1.26918800
 Os                -0.35467900   -0.18114600   -0.59005600
 B                  1.31441500    0.78827300    0.98596700
 H                  1.19189600    0.73518600   -0.47566200
 O                  1.54267500    2.19959500    1.25295200
 O                  2.56010700    0.09725500    1.27514300
 C                  2.87260800    2.33013100    1.49755900
 C                  3.48508900    1.06250100    1.51100100
 C                 -1.97459700   -1.06804200    2.16168100
 C                 -3.02777700   -1.80547300    1.59947400
 C                 -1.90320200   -0.91094300    3.56003200
 C                 -3.99797000   -2.38151700    2.42092100
 H                 -3.06590600   -1.91608500    0.51610600
 C                 -2.87517100   -1.48530700    4.37710500
 H                 -1.08008200   -0.33373200    3.98611700
 C                 -3.92355900   -2.22169000    3.80901400
 H                 -4.81461200   -2.95608000    1.97760700
 H                 -2.81787700   -1.36101200    5.46117000
 H                 -4.68433300   -2.67166600    4.45196100
 C                  3.60425300    3.48938700    1.70868300
 C                  4.84633900    0.91896500    1.73572600
 C                  4.98820800    3.35137100    1.94026700
 H                  5.59259100    4.24596100    2.11016300
 C                  5.59653100    2.09264700    1.95321800
 H                  6.67163100    2.01328400    2.13296300
 H                  5.30858200   -0.07017000    1.74179600
 H                  3.11676100    4.46627000    1.69527000
92
 TS(D-E)
 H                  1.72074100    0.88052500   -1.09960100
 H                  0.44541100    0.22970300   -2.20742000
 P                  1.31692400   -2.02749500   -0.90386200
 P                 -0.81038300    2.24325900   -0.89537300
 N                  0.01202500   -0.12383000    1.66773800
 C                  1.07054400    0.43555300    1.26775800
 C                  0.28452700   -3.09299300   -2.06994100
 H                  0.78592400   -4.07365400   -2.08644800
 C                 -1.14640500   -3.29306200   -1.55223500
 H                 -1.18666100   -3.60197900   -0.49940000
 H                 -1.65479500   -4.06028500   -2.15953400
 H                 -1.72133200   -2.35920300   -1.63062600
 C                  0.25945300   -2.54527500   -3.50272300
 H                  1.25308700   -2.53366200   -3.97474700
 H                 -0.14038800   -1.52019900   -3.52469300
 H                 -0.39282100   -3.17730300   -4.12809500
 C                  1.47705800   -3.10043600    0.64243900
 H                  0.55638300   -2.83640900    1.18470900
 C                  1.47304500   -4.62351200    0.44418400
 H                  0.55568300   -4.98771100   -0.03846600
 H                  1.53508600   -5.11566500    1.42974500
 H                  2.33178900   -4.97142500   -0.14895800
 C                  2.66581000   -2.67661100    1.51723100
 H                  2.75761100   -1.58726500    1.61735800
 H                  3.61720000   -3.05896800    1.11598700
 H                  2.54681100   -3.09298900    2.53112500
 C                  2.97997100   -1.98668000   -1.79163900
 H                  2.68447600   -1.49547000   -2.73385200
 C                  4.01787600   -1.06885000   -1.13364400
 H                  3.57845100   -0.09648900   -0.88298400
 H                  4.85423400   -0.89910400   -1.83244100
 H                  4.44001700   -1.50430600   -0.21735300
 C                  3.59021000   -3.35436700   -2.12452400
 H                  2.88915100   -4.02752100   -2.63932800
 H                  3.94749700   -3.86458600   -1.21697400
 H                  4.46304200   -3.22118400   -2.78575600
 C                 -2.28301700    2.04293200   -2.06048600
 H                 -2.61864800    3.06966500   -2.27763100
 C                 -1.87703700    1.37914900   -3.38358600
 H                 -1.00138400    1.85009600   -3.85419700
 H                 -2.71469900    1.43408300   -4.09877200
 H                 -1.63292400    0.31910600   -3.22412700
 C                 -3.45569800    1.28178200   -1.43009100
 H                 -3.86342200    1.78166900   -0.54047600
 H                 -3.15665100    0.26661500   -1.13302300
 H                 -4.27273300    1.19372100   -2.16543000
 C                 -1.60291600    3.14609500    0.55993200
 H                 -2.39558600    2.43374100    0.83308400
 C                 -2.25237900    4.49700600    0.22934800
 H                 -2.91574900    4.45565700   -0.64716600
 H                 -1.49629300    5.27655100    0.04847400
 H                 -2.86252600    4.83133600    1.08545200
 C                 -0.69299700    3.26220700    1.79169800
 H                 -0.39554400    2.27793500    2.16849200
 H                 -1.24449800    3.76766700    2.60249200
 H                  0.21647800    3.84850200    1.60031100
 C                  0.29984700    3.45422100   -1.82891800
 H                  0.82147500    2.75919100   -2.50635900
 C                 -0.37074400    4.53972400   -2.68245700
 H                 -1.04751600    4.12805600   -3.44428100
 H                  0.40787900    5.11030100   -3.21700400
 H                 -0.94003100    5.25774400   -2.07583800
 C                  1.35742600    4.06561800   -0.90057200
 H                  1.80944500    3.30992700   -0.24460200
 H                  0.92867100    4.85886300   -0.26860700
 H                  2.16386600    4.52335900   -1.49730600
 Os                 0.33255100    0.14264200   -0.58220000
 B                 -1.28971800   -0.64627400    1.15515600
 H                 -1.25083700   -0.63529000   -0.43496300
 O                 -1.60302200   -2.03126100    1.42348400
 O                 -2.47602800    0.12851200    1.44030000
 C                 -2.94869400   -2.07930700    1.61390200
 C                 -3.47532400   -0.77440300    1.62493100
 C                  2.18363700    0.97878500    2.04173400
 C                  3.26308300    1.60485800    1.39948400
 C                  2.17480800    0.87312300    3.44668100
 C                  4.32091900    2.12179600    2.14869500
 H                  3.25096800    1.67552400    0.31201200
 C                  3.23397600    1.38836200    4.19157100
 H                  1.33086600    0.38183600    3.93530600
 C                  4.30809100    2.01358900    3.54382200
 H                  5.15803300    2.60962200    1.64389500
 H                  3.22537500    1.30437800    5.28096900
 H                  5.13749800    2.41714700    4.13024700
 C                 -3.76211100   -3.19074700    1.77674600
 C                 -4.83143200   -0.54188000    1.79971200
 C                 -5.14122600   -2.96276100    1.95739800
 H                 -5.81048400   -3.81678400    2.08790900
 C                 -5.66473500   -1.66593000    1.96834200
 H                 -6.73855200   -1.51789300    2.10729900
 H                 -5.22716900    0.47553200    1.80346400
 H                 -3.34051000   -4.19772100    1.76490600
92
 Complex E
 H                 -2.12269000    1.47497600    0.98158200
 H                 -1.96408100    1.10047800   -0.73476200
 H                 -0.81171500    0.48638400    2.08793700
 P                 -2.47310100   -1.30910300    0.72110900
 P                  0.41046500    2.48884500    0.40435800
 C                 -4.23474700   -0.74354200    1.06600400
 H                 -4.84204700   -1.66184500    1.11366300
 C                 -4.36752500   -0.01419000    2.40897100
 H                 -4.15238600   -0.66883700    3.26679200
 H                 -5.39954600    0.35566800    2.53023000
 H                 -3.68648800    0.84907000    2.45739100
 C                 -4.76468900    0.13024700   -0.08008600
 H                 -4.65117900   -0.34467900   -1.06661300
 H                 -4.22983500    1.08997900   -0.11298500
 H                 -5.83784700    0.33576000    0.07032500
 C                 -2.07243100   -2.35849600    2.23145200
 H                 -2.21014300   -1.60751700    3.02718900
 C                 -3.01020700   -3.53939100    2.50896700
 H                 -4.07339000   -3.25485700    2.49990600
 H                 -2.79177500   -3.96379200    3.50363900
 H                 -2.86808400   -4.34839400    1.77578500
 C                 -0.59838600   -2.78106600    2.28929900
 H                  0.07553600   -1.93753100    2.09387500
 H                 -0.36264500   -3.57370900    1.56497600
 H                 -0.36761200   -3.17643500    3.29302000
 C                 -2.68898500   -2.45320200   -0.77010500
 H                 -2.67295600   -1.72048700   -1.59359600
 C                 -1.47797200   -3.37968300   -0.96215400
 H                 -0.52073700   -2.86157200   -0.82402200
 H                 -1.48904500   -3.79913200   -1.98175200
 H                 -1.50978300   -4.22562200   -0.25832600
 C                 -3.99568600   -3.25288600   -0.87627000
 H                 -4.88907600   -2.61330400   -0.89931100
 H                 -4.11291400   -3.96900800   -0.05011500
 H                 -3.98984500   -3.83416700   -1.81426700
 C                  1.51214600    2.65304500    1.92363900
 H                  2.16373500    3.52323800    1.74428800
 C                  0.71117000    2.90713800    3.20610000
 H                  0.18911700    3.87589900    3.19266700
 H                  1.39131000    2.91368600    4.07435200
 H                 -0.03465700    2.11260600    3.36234900
 C                  2.38992000    1.40307400    2.07236000
 H                  2.99794700    1.20186700    1.17673500
 H                  1.77245600    0.51470900    2.26603800
 H                  3.08628500    1.52785100    2.91799500
 C                  1.65414200    2.55724900   -1.01746400
 H                  1.99856300    1.51093300   -1.04997200
 C                  2.89850300    3.43907200   -0.84553900
 H                  3.50518100    3.15383400    0.02555200
 H                  2.64554400    4.50500300   -0.74915200
 H                  3.54274400    3.33425100   -1.73518200
 C                  0.95256800    2.85070100   -2.35116200
 H                  0.00294100    2.30720900   -2.44587100
 H                  1.59755800    2.54637000   -3.19174400
 H                  0.74793500    3.92688000   -2.46397600
 C                 -0.57866200    4.09037000    0.43969400
 H                 -1.09428600    3.97512700    1.40808500
 C                  0.24732100    5.38252600    0.47940400
 H                  1.02798800    5.37163700    1.25435700
 H                 -0.41281900    6.24115100    0.68889700
 H                  0.73224800    5.57718600   -0.48967300
 C                 -1.67592600    4.17197100   -0.63114100
 H                 -2.26208100    3.24515200   -0.67753500
 H                 -1.26158900    4.36621600   -1.63090300
 H                 -2.35925300    5.00445800   -0.39234900
 Os                -0.94971000    0.50990700    0.39638700
 B                  2.11405500   -1.20800800   -0.03284700
 O                  3.25041400   -1.03383600   -0.84992200
 O                  2.48530700   -1.83745900    1.16557800
 C                  4.30702900   -1.53350900   -0.13441200
 C                  3.83728900   -2.02304000    1.09347300
 C                  4.69192500   -2.58718500    2.02895500
 H                  4.31331700   -2.96245700    2.98110500
 C                  5.64885400   -1.58632600   -0.47964400
 H                  5.99939500   -1.19996600   -1.43822000
 C                  6.05560600   -2.64568400    1.68944200
 H                  6.76269100   -3.08135100    2.39932500
 C                  6.52406100   -2.15635600    0.46269400
 H                  7.59009400   -2.21687500    0.23126900
 N                  0.83027000   -0.75019000   -0.30796400
 C                 -0.01369400   -0.29617000   -1.17989200
 C                 -0.06047600   -0.53245200   -2.62578500
 C                  0.98566900   -1.18324800   -3.30897500
 C                 -1.18546400   -0.09625700   -3.34882800
 C                  0.89985300   -1.39356000   -4.68581600
 H                  1.87084600   -1.50594700   -2.75969600
 C                 -1.27381100   -0.31503300   -4.72302600
 H                 -1.97748400    0.41869100   -2.80054400
 C                 -0.22986300   -0.96456000   -5.39382600
 H                  1.71697400   -1.89381300   -5.21163000
 H                 -2.15343600    0.02373400   -5.27587300
 H                 -0.29456700   -1.13334800   -6.47194200
92
 TS(E-F)
 H                 -1.95708700    1.60500000   -0.75398300
 H                 -0.39214800    0.04714700   -1.61899200
 H                 -1.16935200    1.55030500    1.33265600
 P                 -2.76206600   -0.40453000    0.81600800
 P                  0.76210700    2.44895100   -0.48960100
 C                 -4.36823300    0.14931200    0.00441300
 H                 -5.16692200   -0.45132700    0.46851200
 C                 -4.68231600    1.62933600    0.25331600
 H                 -4.82886500    1.85395800    1.32057800
 H                 -5.61198600    1.90634300   -0.27176200
 H                 -3.87231500    2.27196200   -0.12280900
 C                 -4.33352300   -0.16241400   -1.49786700
 H                 -4.15718500   -1.22944200   -1.70368900
 H                 -3.53066900    0.40979700   -1.98765300
 H                 -5.29328000    0.11350800   -1.96603000
 C                 -3.03358500    0.03984100    2.63144800
 H                 -3.11951000    1.13508300    2.54431200
 C                 -4.30977900   -0.49618100    3.29065600
 H                 -5.21414700   -0.31775000    2.69000000
 H                 -4.45873400   -0.00060700    4.26509400
 H                 -4.23934400   -1.57658900    3.48774500
 C                 -1.80365400   -0.23562300    3.51005500
 H                 -0.87504800    0.08984400    3.02013000
 H                 -1.70653000   -1.30209900    3.75769300
 H                 -1.89865100    0.31353900    4.46206500
 C                 -2.87065000   -2.28583100    0.66808100
 H                 -2.57189900   -2.43001200   -0.37950000
 C                 -1.80822600   -2.97273400    1.53872600
 H                 -0.84241900   -2.44772700    1.51224600
 H                 -1.64136600   -4.00237200    1.18278500
 H                 -2.13296200   -3.03478200    2.58861900
 C                 -4.24038500   -2.95774400    0.83577500
 H                 -4.98934100   -2.57837300    0.12558900
 H                 -4.64665300   -2.84267700    1.85039600
 H                 -4.13649800   -4.03991900    0.64594900
 C                  1.11061200    3.50507500    1.02281700
 H                  1.91476500    4.20201600    0.73596200
 C                 -0.10901600    4.33036300    1.45056500
 H                 -0.40141300    5.07376000    0.69330300
 H                  0.12182700    4.88026000    2.37820700
 H                 -0.97247400    3.67590800    1.64643400
 C                  1.60981100    2.61804900    2.17327600
 H                  2.49768300    2.02599200    1.90611800
 H                  0.82478300    1.90999300    2.47819900
 H                  1.87156500    3.24380900    3.04277000
 C                  2.47859800    1.82196500   -0.95649700
 H                  2.62466100    1.05919500   -0.17735400
 C                  3.64955200    2.80814300   -0.84511300
 H                  3.74185500    3.24781600    0.15807000
 H                  3.57538700    3.62896400   -1.57267900
 H                  4.59123700    2.27122500   -1.04958100
 C                  2.49557400    1.09940300   -2.30968300
 H                  1.61992100    0.45135200   -2.45072700
 H                  3.39211600    0.46311600   -2.37982100
 H                  2.52845000    1.81617100   -3.14501100
 C                  0.16201000    3.68177500   -1.77420700
 H                 -0.74567000    4.05909500   -1.27265100
 C                  1.08688200    4.86982800   -2.06461400
 H                  1.44121300    5.37144700   -1.15160300
 H                  0.55068000    5.62170800   -2.66791200
 H                  1.96843400    4.55839600   -2.64557400
 C                 -0.30155500    3.00241500   -3.07073300
 H                 -0.97073100    2.15670000   -2.85952100
 H                  0.54670400    2.63089100   -3.66442700
 H                 -0.84667200    3.72950200   -3.69590300
 Os                -0.83568300    0.68770000   -0.04881200
 B                  2.25420100   -1.25425800    0.41400500
 O                  3.16097700   -1.91175600   -0.44790300
 O                  2.91438300   -0.90261600    1.61109400
 C                  4.35712100   -1.93913800    0.21448800
 C                  4.20489200   -1.32855000    1.46945000
 C                  5.26352700   -1.21435900    2.35834300
 H                  5.13094600   -0.73685200    3.33073200
 C                  5.57375800   -2.45847800   -0.20221000
 H                  5.67732100   -2.92993100   -1.18110000
 C                  6.50237200   -1.73855000    1.94507000
 H                  7.36147500   -1.66764100    2.61648100
 C                  6.65430500   -2.34708200    0.69253700
 H                  7.62988500   -2.74413200    0.40187700
 N                  0.94944700   -0.90725300    0.12548500
 C                 -0.01563900   -1.02245700   -0.74256300
 C                 -0.34890200   -2.24073000   -1.51812500
 C                  0.21054000   -3.48695000   -1.18827600
 C                 -1.26716200   -2.16016400   -2.57963400
 C                 -0.15839900   -4.63203400   -1.89560300
 H                  0.92631300   -3.55333800   -0.36840900
 C                 -1.63094400   -3.30318500   -3.29057600
 H                 -1.70027400   -1.18763800   -2.82398500
 C                 -1.08042200   -4.54395700   -2.94550100
 H                  0.27522700   -5.59878000   -1.62813500
 H                 -2.34673500   -3.22994000   -4.11299300
 H                 -1.36726600   -5.44242800   -3.49794000
92
 Complex F
 H                 -1.98513100    1.17453000    0.08227500
 H                  0.21068100   -1.84410300   -1.81333600
 H                 -0.77272900   -0.06975700    1.40455300
 P                 -2.71756200   -0.89496000   -0.35786800
 P                 -0.14659100    2.52547900    0.38717300
 C                 -3.53175400   -0.46217200   -2.00053100
 H                 -4.39694900   -1.13464000   -2.10886500
 C                 -4.04312100    0.98170600   -2.06085400
 H                 -4.85940100    1.16845800   -1.34735500
 H                 -4.43392700    1.19677900   -3.06926200
 H                 -3.23747900    1.69947800   -1.85315300
 C                 -2.54363200   -0.74859000   -3.14056400
 H                 -2.16848000   -1.78329100   -3.12465600
 H                 -1.66937100   -0.07993300   -3.07981900
 H                 -3.02632700   -0.58151000   -4.11745600
 C                 -4.02087500   -0.39101600    0.90915200
 H                 -4.09794400    0.68720900    0.69316000
 C                 -5.40885200   -1.01619100    0.72257500
 H                 -5.78812700   -0.92576200   -0.30610700
 H                 -6.13205000   -0.51256100    1.38589100
 H                 -5.41102000   -2.08226800    0.99466000
 C                 -3.55349600   -0.51776300    2.36638600
 H                 -2.52331000   -0.16043000    2.49382000
 H                 -3.59785100   -1.55592400    2.72246900
 H                 -4.21058800    0.08251500    3.01727000
 C                 -2.66071200   -2.77831700   -0.40059200
 H                 -1.74369100   -2.95238300   -0.97949100
 C                 -2.42938000   -3.35922300    1.00028200
 H                 -1.67411200   -2.79445500    1.56335900
 H                 -2.06390900   -4.39419400    0.91509000
 H                 -3.36308900   -3.37895900    1.58309000
 C                 -3.79735400   -3.51406400   -1.12467800
 H                 -3.87553700   -3.23762900   -2.18613700
 H                 -4.77818800   -3.34916500   -0.65675800
 H                 -3.59685300   -4.59835300   -1.08875400
 C                 -0.66409000    3.05691100    2.11344300
 H                 -0.30961000    4.09443400    2.22270900
 C                 -2.18252700    3.05266600    2.31827200
 H                 -2.69765200    3.77360800    1.66576900
 H                 -2.41740100    3.32776300    3.35983700
 H                 -2.60530900    2.05677200    2.12988000
 C                  0.04027700    2.18756900    3.16445800
 H                  1.13392300    2.17690600    3.04094000
 H                 -0.30785400    1.14592300    3.10044800
 H                 -0.17972700    2.56506500    4.17676800
 C                  1.66320300    3.02194000    0.31356700
 H                  2.14286900    2.16136200    0.79925000
 C                  2.08711000    4.28742100    1.07272100
 H                  1.87370600    4.23154200    2.14980500
 H                  1.61356800    5.19832400    0.67907300
 H                  3.17791500    4.41495700    0.96828600
 C                  2.17234100    3.05169300   -1.13375700
 H                  1.82398000    2.18145700   -1.70812900
 H                  3.27254000    3.02682500   -1.13509000
 H                  1.85526500    3.96894200   -1.65377900
 C                 -1.12468400    3.68338700   -0.73470200
 H                 -2.15513800    3.43129300   -0.43486000
 C                 -0.91598100    5.18534700   -0.51251200
 H                 -1.02599800    5.47988300    0.54201000
 H                 -1.66130900    5.75464700   -1.09341600
 H                  0.07789900    5.51011000   -0.85522100
 C                 -0.99721900    3.31590700   -2.22110900
 H                 -1.06845400    2.22961200   -2.38018600
 H                 -0.04530000    3.65636300   -2.65030400
 H                 -1.80878800    3.79319000   -2.79486500
 Os                -0.65119600    0.23123100   -0.13699700
 B                  2.64010800   -0.40094500   -0.57216200
 O                  3.43526800   -1.48304200   -1.02839600
 O                  3.49028200    0.59118700   -0.02926500
 C                  4.72809400   -1.14654700   -0.76454900
 C                  4.76449600    0.11943800   -0.15785800
 C                  5.95720600    0.71805200    0.21798800
 H                  5.96803300    1.70284500    0.68898000
 C                  5.88882100   -1.86434200   -1.01404000
 H                  5.84813900   -2.84900900   -1.48310700
 C                  7.14047200   -0.00323700   -0.03253300
 H                  8.10147800    0.43310900    0.25061900
 C                  7.10602900   -1.26659100   -0.63517100
 H                  8.04125100   -1.80238900   -0.81541500
 N                  1.25678000   -0.37100800   -0.67644900
 C                  0.45827400   -1.51764000   -0.78737300
 C                  0.72652000   -2.67310700    0.11931500
 C                  1.12520700   -2.48398600    1.45737400
 C                  0.60807900   -3.99111000   -0.35180600
 C                  1.36964200   -3.57219000    2.29392100
 H                  1.22080400   -1.46421900    1.83529200
 C                  0.84709400   -5.08525900    0.48650800
 H                  0.32999900   -4.16116200   -1.39636000
 C                  1.22660900   -4.88242400    1.81609500
 H                  1.67169100   -3.40027000    3.33096700
 H                  0.74482600   -6.10122800    0.09464400
 H                  1.41601700   -5.73465800    2.47388700
92
 Complex G
 H                  0.52531500   -0.63425000    2.09122000
 H                  0.19774200    0.48767400   -3.60747100
 H                 -0.93867400    0.57490900    1.29294500
 P                  1.72300500    1.55493800    1.02109700
 P                 -1.15550600   -2.13936100    0.74543700
 C                  3.14785200    0.96508100    2.11416700
 H                  3.87429600    1.79204100    2.14727500
 C                  2.72330500    0.65002100    3.55318500
 H                  2.38736900    1.54406800    4.09947700
 H                  3.57911200    0.23063400    4.10897600
 H                  1.90853800   -0.08970700    3.56638400
 C                  3.82387400   -0.25304900    1.47232400
 H                  4.13597900   -0.07176900    0.43352000
 H                  3.13266500   -1.10961000    1.46589800
 H                  4.71895000   -0.54324900    2.04787500
 C                  1.00192300    2.95934600    2.05004100
 H                  0.73432400    2.40737900    2.96684300
 C                  1.98048800    4.07934700    2.42520600
 H                  2.91840800    3.70401100    2.86112300
 H                  1.51614100    4.74829600    3.16973300
 H                  2.23600100    4.69784000    1.55093800
 C                 -0.30745000    3.52704800    1.48816600
 H                 -1.01399500    2.72671000    1.23649300
 H                 -0.14634900    4.12237700    0.57878100
 H                 -0.77473100    4.18525600    2.24048900
 C                  2.64615100    2.28721900   -0.46595700
 H                  2.77917600    1.38305700   -1.08290700
 C                  1.76395000    3.25499900   -1.26520700
 H                  0.73875600    2.88776900   -1.38890200
 H                  2.19545600    3.40910800   -2.26880500
 H                  1.71221000    4.24187400   -0.77831800
 C                  4.03586600    2.89468500   -0.22672800
 H                  4.75401100    2.17202700    0.18580300
 H                  4.00000200    3.76188600    0.44907900
 H                  4.44901300    3.24592900   -1.18791100
 C                 -2.64514600   -1.90195800    1.87420000
 H                 -3.14731900   -2.88244700    1.93030300
 C                 -2.24046300   -1.48336500    3.29341500
 H                 -1.61752600   -2.23690200    3.79848100
 H                 -3.14391100   -1.33797200    3.90937600
 H                 -1.67684900   -0.53915900    3.27256700
 C                 -3.62393200   -0.88132500    1.27897600
 H                 -3.95906700   -1.14609900    0.26705300
 H                 -3.15554900    0.11185900    1.21724200
 H                 -4.51779500   -0.79814700    1.91952300
 C                 -1.92605600   -2.83823300   -0.83386000
 H                 -2.32217200   -1.91410300   -1.27905400
 C                 -3.09292100   -3.82802200   -0.71017100
 H                 -3.91019800   -3.44758600   -0.08070000
 H                 -2.78051500   -4.80087000   -0.30631000
 H                 -3.51762900   -4.01386500   -1.71201100
 C                 -0.84585800   -3.37060400   -1.78368800
 H                 -0.00047300   -2.67483600   -1.87335300
 H                 -1.26713900   -3.51447100   -2.79285900
 H                 -0.45356700   -4.34538500   -1.45266400
 C                 -0.22093000   -3.53713500    1.61030600
 H                 -0.12716100   -3.12272300    2.62691700
 C                 -0.93849400   -4.88812700    1.70640600
 H                 -1.97120000   -4.79789600    2.07516600
 H                 -0.39670500   -5.55066600    2.40281200
 H                 -0.96856600   -5.39918800    0.73206900
 C                  1.20957000   -3.70152400    1.07851100
 H                  1.76286500   -2.75481400    1.15530300
 H                  1.23443000   -4.03017900    0.02921200
 H                  1.74975000   -4.45548100    1.67592400
 Os                 0.19864300   -0.20987100    0.51517000
 B                 -1.32705300    0.90052500   -1.35804000
 O                 -2.59138700    0.30543900   -1.57239600
 O                 -1.48786600    2.29632700   -1.22972100
 C                 -3.50807000    1.30787700   -1.42271600
 C                 -2.83483700    2.52039700   -1.20987500
 C                 -3.51822000    3.71043300   -1.01036400
 H                 -2.98105600    4.64484100   -0.83972900
 C                 -4.89241200    1.23567700   -1.44779800
 H                 -5.40392700    0.28553200   -1.61005300
 C                 -4.92408100    3.64853400   -1.03555300
 H                 -5.50038900    4.56392700   -0.88153700
 C                 -5.59609200    2.43848000   -1.25030700
 H                 -6.68854000    2.42424100   -1.26161700
 N                 -0.06538100    0.23554200   -1.56314300
 C                  0.59253700    0.07159000   -2.66857400
 C                  1.86812700   -0.62807300   -2.74366600
 C                  2.38867100   -1.35541300   -1.65203900
 C                  2.62856500   -0.57595600   -3.93183100
 C                  3.62692600   -1.98938000   -1.73624300
 H                  1.80584200   -1.47275700   -0.73179600
 C                  3.86936500   -1.20533200   -4.01486900
 H                  2.23851300   -0.02227300   -4.79062900
 C                  4.37633700   -1.91253600   -2.91573500
 H                  4.00571800   -2.54762300   -0.87691300
 H                  4.44806600   -1.14572800   -4.94005500
 H                  5.34870300   -2.40672700   -2.98134100
94
 Complex 6
 Os                -0.21342400   -0.43443900   -0.70577100
 H                 -0.64164900   -1.40099600   -1.92294100
 H                 -0.04738300    0.08875000   -2.23044700
 P                 -2.47008700    0.39364300   -0.94227600
 P                  1.99141100   -1.34099800   -1.07471400
 N                  0.07514700    0.08450100    1.34595900
 O                 -0.12121000    2.59693400    1.17876700
 O                  2.02591000    1.66816200    1.04134700
 B                  0.60726500    1.38444800    0.79584000
 C                 -1.04687100   -2.40598800    2.61125800
 C                 -1.51576300   -3.51657500    3.31059700
 H                 -1.98383700   -4.34061100    2.76606500
 C                 -1.38955600   -3.57810400    4.70443500
 H                 -1.75752200   -4.45048800    5.25057000
 C                 -0.79267600   -2.51771700    5.39637200
 H                 -0.69284300   -2.55982600    6.48381500
 C                 -0.32660700   -1.40353800    4.69723300
 H                  0.13586300   -0.57346100    5.23897200
 C                 -0.44406600   -1.33303700    3.29500900
 C                  0.05033800   -0.13665700    2.60882300
 H                  0.43875500    0.65194500    3.27600700
 H                  0.46179200    1.24924600   -0.53327400
 C                  0.81635700    3.55715100    1.37811500
 C                  0.62864100    4.90732100    1.63636200
 H                 -0.37776000    5.32682700    1.69660700
 C                  1.77878700    5.70356100    1.81591800
 H                  1.66272000    6.77124800    2.01879100
 C                  3.05937100    5.14937900    1.73588700
 H                  3.93523600    5.78781400    1.87681000
 C                  3.24306300    3.77605700    1.47253200
 H                  4.23782600    3.33030500    1.40760800
 C                  2.10765800    2.99839400    1.29665300
 C                 -3.76902200   -0.22538600    0.26736200
 H                 -4.72650500    0.20122200   -0.07207300
 C                 -3.50307300    0.27249900    1.69279300
 H                 -4.27843300   -0.11442600    2.37449500
 H                 -3.51553800    1.36980800    1.76564700
 H                 -2.53183500   -0.07797300    2.06139100
 C                 -3.88506500   -1.75432100    0.22301700
 H                 -2.93959000   -2.23037600    0.51399500
 H                 -4.15184100   -2.13131000   -0.77542000
 H                 -4.66424900   -2.09238200    0.92606100
 C                 -2.61321100    2.26394700   -0.78309500
 H                 -2.24491200    2.39988000    0.24544500
 C                 -4.02496300    2.85740900   -0.87872700
 H                 -3.99500500    3.92003800   -0.58434400
 H                 -4.75149000    2.35797300   -0.22112800
 H                 -4.41365500    2.81971100   -1.90783600
 C                 -1.64014700    3.03622100   -1.68618600
 H                 -2.00556900    3.10152000   -2.72141700
 H                 -0.64157100    2.58275200   -1.70358800
 H                 -1.53038300    4.06489400   -1.30631400
 C                 -3.18542400   -0.14518100   -2.61009000
 H                 -2.90622300   -1.21229100   -2.61762800
 C                 -4.70942300   -0.05019600   -2.77841300
 H                 -5.06195800    0.99075000   -2.75221500
 H                 -5.26672200   -0.61538700   -2.01883000
 H                 -4.99154200   -0.46444700   -3.76108100
 C                 -2.48347100    0.52160300   -3.80220300
 H                 -2.71874000   -0.03061600   -4.72709400
 H                 -1.39147400    0.54081000   -3.68665100
 H                 -2.83288700    1.55563400   -3.94274100
 C                  2.81641600   -2.33339800    0.29302700
 H                  3.70008000   -2.80200900   -0.16829000
 C                  3.30116300   -1.46130200    1.45870100
 H                  2.49198500   -0.84873500    1.87433100
 H                  4.11083200   -0.77906300    1.16279000
 H                  3.68999700   -2.10723000    2.26362800
 C                  1.88110400   -3.44470600    0.78173300
 H                  2.40858000   -4.09482400    1.49920300
 H                  1.50993400   -4.08058200   -0.03658400
 H                  1.00812400   -3.02041600    1.29268500
 C                  3.29154900   -0.03452900   -1.46275500
 H                  3.36430400    0.46303200   -0.48313200
 C                  2.83319100    1.04565600   -2.45313700
 H                  3.57803400    1.85866600   -2.46949500
 H                  1.86892800    1.48264200   -2.16685800
 H                  2.74117800    0.66207600   -3.47958500
 C                  4.67582900   -0.57430400   -1.84670800
 H                  4.67466500   -1.00906300   -2.85826200
 H                  5.05076900   -1.33736700   -1.14873700
 H                  5.40637500    0.25206900   -1.85139600
 C                  1.92283900   -2.58690100   -2.50034200
 H                  0.99634500   -3.13160500   -2.25451000
 C                  1.70690200   -1.90174100   -3.85763300
 H                  2.63303700   -1.42787800   -4.21792400
 H                  0.92048400   -1.13600900   -3.81776200
 H                  1.41134000   -2.65226200   -4.60944600
 C                  3.06208100   -3.61290800   -2.59508600
 H                  2.86856100   -4.28953700   -3.44458900
 H                  3.14802600   -4.24130000   -1.69767500
 H                  4.03796600   -3.13871800   -2.77292300
 H                 -1.13807100   -2.34855100    1.52787800
 H                 -0.76785300   -1.93297900   -0.35771200
92
 Complex H
 Os                -0.59256800    0.36206000    0.04274400
 H                 -1.02601400    0.87434000    1.72937800
 H                 -1.51876700    1.63022200   -0.46759100
 P                  1.05911200    2.06709600    0.09050300
 P                 -2.30139500   -0.72683000   -1.18342300
 N                  0.61034000   -1.16444800    1.03757800
 O                  3.03596300   -1.64748700    1.40196400
 O                  2.26716000   -1.78434400   -0.75171800
 B                  1.91536600   -1.52477400    0.57010000
 C                 -1.67534900   -0.06701700    2.03741600
 C                 -2.95036100    0.33944500    2.52103500
 H                 -3.42806000    1.20781900    2.06622800
 C                 -3.58641200   -0.33497000    3.55098300
 H                 -4.58163200   -0.01609700    3.87362800
 C                 -2.94932500   -1.41283700    4.21154200
 H                 -3.45371700   -1.92718800    5.03307300
 C                 -1.67968900   -1.79697000    3.81765600
 H                 -1.17160000   -2.62604400    4.31950500
 C                 -1.03124100   -1.15139300    2.73571400
 C                  0.21590200   -1.60046300    2.22354300
 H                  0.82584200   -2.31456800    2.79329000
 C                  4.08505500   -1.95686600    0.57313900
 C                  5.42175000   -2.15255000    0.88635100
 H                  5.77775600   -2.07643500    1.91501200
 C                  6.28295000   -2.44967800   -0.18447200
 H                  7.34465500   -2.61177900    0.01540400
 C                  5.80767900   -2.54159100   -1.50069500
 H                  6.50594400   -2.77379200   -2.30814200
 C                  4.45057200   -2.33912800   -1.80585500
 H                  4.06688800   -2.40096700   -2.82527000
 C                  3.61080600   -2.04533100   -0.74205500
 C                  1.27120600    2.84504700    1.79518700
 H                  2.08216400    3.58597700    1.70846300
 C                  1.68979200    1.77520400    2.81420600
 H                  1.90188900    2.24535500    3.78880700
 H                  2.58941400    1.22028700    2.50906600
 H                  0.88790600    1.03780700    2.96690100
 C                  0.00471200    3.57518700    2.25685200
 H                 -0.86437100    2.89879300    2.27430500
 H                 -0.24765900    4.43004100    1.61195200
 H                  0.14710000    3.96220800    3.27954800
 C                  2.83080900    1.54797000   -0.33455300
 H                  2.92285000    0.62602200    0.25913400
 C                  3.97563400    2.47083300    0.10673500
 H                  4.93874600    1.98790400   -0.13057000
 H                  3.97313700    2.67071700    1.18768100
 H                  3.95696200    3.43680100   -0.41765700
 C                  2.98126700    1.15989000   -1.81086100
 H                  3.05099100    2.05272600   -2.45022800
 H                  2.14127300    0.54194000   -2.15589200
 H                  3.90877600    0.58193900   -1.94973200
 C                  0.59857000    3.53775000   -0.99215800
 H                 -0.38083200    3.78898300   -0.55398900
 C                  1.50727700    4.76964600   -0.90001900
 H                  2.47747200    4.59324200   -1.38858900
 H                  1.70018300    5.09075800    0.13430800
 H                  1.03274100    5.61659400   -1.42397900
 C                  0.34350800    3.15094300   -2.45557700
 H                 -0.25753800    3.93363000   -2.94787500
 H                 -0.19996000    2.20103100   -2.52480400
 H                  1.28216100    3.05613200   -3.02022600
 C                 -2.14842800   -2.60294600   -1.26831000
 H                 -2.93935900   -2.96256900   -1.94646400
 C                 -0.78526400   -3.00335000   -1.84368000
 H                  0.03036500   -2.61531000   -1.22049200
 H                 -0.62489800   -2.62009100   -2.86256400
 H                 -0.70060100   -4.10257400   -1.88449100
 C                 -2.36034700   -3.23612800    0.11193200
 H                 -2.26054500   -4.33247500    0.04121700
 H                 -3.35395500   -3.02285100    0.53336900
 H                 -1.61037600   -2.87343900    0.82654300
 C                 -2.26046100   -0.23129300   -3.01096800
 H                 -1.17464500   -0.24735400   -3.19478700
 C                 -2.74526900    1.20651000   -3.24359800
 H                 -2.37328000    1.57372800   -4.21448800
 H                 -2.39200100    1.88937500   -2.46043500
 H                 -3.84444900    1.25455300   -3.27704000
 C                 -2.93238400   -1.18431200   -4.01056200
 H                 -4.01896800   -1.24994200   -3.85437700
 H                 -2.52384900   -2.20374900   -3.97876400
 H                 -2.77472700   -0.80400100   -5.03434900
 C                 -4.06267200   -0.49283600   -0.55205300
 H                 -3.95001000   -0.86760000    0.47772400
 C                 -4.48252900    0.98065700   -0.44362400
 H                 -4.84615300    1.36910800   -1.40553900
 H                 -3.65005600    1.61753400   -0.11626900
 H                 -5.30760000    1.07917100    0.28182900
 C                 -5.16214600   -1.31580300   -1.23663100
 H                 -6.10319500   -1.21517500   -0.66900400
 H                 -4.92876100   -2.38890800   -1.29277700
 H                 -5.36265100   -0.95673900   -2.25754600
 H                  0.12654000    0.10228900   -1.40241200
92
 TS(H-7)
 Os                -0.67257700    0.39562700   -0.00994200
 H                 -1.09483100    1.51752500    1.12944400
 H                 -1.64508500    1.43364400   -0.83622600
 P                  1.00075600    2.08779300   -0.33513000
 P                 -2.28453200   -1.06448400   -0.98353200
 N                  0.67612800   -0.85720900    1.22153100
 O                  3.08290200   -1.35593800    1.68170700
 O                  2.31706100   -1.80149100   -0.43077500
 B                  1.96913700   -1.32862600    0.83174100
 C                 -1.66747300    0.28188800    1.88743000
 C                 -2.92991500    0.78746400    2.31649900
 H                 -3.50133500    1.41186500    1.62822200
 C                 -3.44733500    0.53158100    3.57829400
 H                 -4.42683600    0.93758000    3.84926400
 C                 -2.72378500   -0.22918900    4.52636000
 H                 -3.14119600   -0.41747500    5.51836400
 C                 -1.47910000   -0.71753500    4.17688300
 H                 -0.89404600   -1.30813100    4.88899600
 C                 -0.94781000   -0.47759700    2.88274400
 C                  0.30232600   -1.01480700    2.47767100
 H                  0.93577600   -1.56023200    3.19163900
 C                  4.12273300   -1.82801500    0.92131900
 C                  5.44974300   -2.02260300    1.27421400
 H                  5.80439500   -1.80144900    2.28218500
 C                  6.30324300   -2.51385500    0.27082200
 H                  7.35719300   -2.68202900    0.50394100
 C                  5.83030800   -2.79124800   -1.01992500
 H                  6.52246600   -3.17171100   -1.77464700
 C                  4.48294400   -2.58914400   -1.36597600
 H                  4.10084100   -2.79591400   -2.36672200
 C                  3.65071400   -2.10353400   -0.36861300
 C                  1.19975400    3.21629300    1.15948600
 H                  2.03075500    3.89999300    0.92446700
 C                  1.57550900    2.38363400    2.39378500
 H                  1.80323500    3.04964100    3.24246200
 H                  2.45437900    1.74239600    2.22815900
 H                  0.74198700    1.73089800    2.69100600
 C                 -0.04730900    4.06352800    1.43519600
 H                 -0.93215700    3.42915500    1.60340800
 H                 -0.27816100    4.75874000    0.61447800
 H                  0.10739300    4.66552100    2.34593900
 C                  2.77438000    1.50016000   -0.63265900
 H                  2.86347800    0.70425000    0.12210400
 C                  3.90856000    2.49711800   -0.35354800
 H                  4.87633800    1.99382200   -0.51713000
 H                  3.90880000    2.86664200    0.68153900
 H                  3.87403200    3.36626700   -1.02581900
 C                  2.94659700    0.85081300   -2.01130800
 H                  3.02194900    1.61406400   -2.80037500
 H                  2.11499200    0.17410100   -2.24810300
 H                  3.87879000    0.26421600   -2.02998100
 C                  0.52897000    3.28132000   -1.71117700
 H                 -0.45331400    3.61268300   -1.33608800
 C                  1.42990500    4.51065900   -1.88475800
 H                  2.40358900    4.23728800   -2.31915500
 H                  1.61588300    5.05052600   -0.94466500
 H                  0.95396800    5.21988000   -2.58283300
 C                  0.27996100    2.58980400   -3.05890200
 H                 -0.33764100    3.23985300   -3.70071400
 H                 -0.24300000    1.63545300   -2.92628700
 H                  1.21955500    2.39719600   -3.59603600
 C                 -1.99728700   -2.89974400   -0.68483400
 H                 -2.79544000   -3.43897900   -1.22021100
 C                 -0.64279300   -3.34252000   -1.24875500
 H                  0.17637400   -2.76269500   -0.80528100
 H                 -0.57807200   -3.21951400   -2.34024400
 H                 -0.47312200   -4.40951600   -1.02550500
 C                 -2.10067900   -3.22928700    0.80922400
 H                 -1.97060400   -4.31366300    0.96381600
 H                 -3.07053900   -2.94697300    1.24494300
 H                 -1.31916100   -2.70859200    1.37647000
 C                 -2.27535500   -0.95702900   -2.87304600
 H                 -1.19309800   -1.03587600   -3.06110500
 C                 -2.73334000    0.40695000   -3.40864200
 H                 -2.35744600    0.54801400   -4.43557100
 H                 -2.36352300    1.23428700   -2.79057200
 H                 -3.83075200    0.47110600   -3.45253100
 C                 -2.98299700   -2.08610100   -3.63632800
 H                 -4.07339900   -2.05720900   -3.49531600
 H                 -2.63133000   -3.08913400   -3.35747000
 H                 -2.79478000   -1.96445900   -4.71666700
 C                 -4.05585400   -0.82549500   -0.38374400
 H                 -3.90505000   -0.88628500    0.70524400
 C                 -4.60434300    0.57691800   -0.68396100
 H                 -5.00298600    0.64178400   -1.70687000
 H                 -3.83310000    1.35081900   -0.57089900
 H                 -5.43390500    0.80724400    0.00526700
 C                 -5.08163600   -1.89869800   -0.77300800
 H                 -6.02948800   -1.70356400   -0.24277800
 H                 -4.76519000   -2.91713600   -0.50609500
 H                 -5.30585200   -1.88294700   -1.84985100
 H                  0.09068400   -0.15761600   -1.40546000
92
 Complex 7
 Os                -0.66266300    0.25165800   -0.34549800
 H                 -1.99835400    1.02341500   -0.83099300
 H                 -0.99000000    0.31314900   -1.93073800
 P                  0.37966500    2.37837900   -0.70601200
 P                 -1.82746300   -1.83335900   -0.53905200
 N                  0.83405900   -0.31274200    1.19124300
 O                  3.25605000   -0.58688700    1.73619000
 O                  2.48822700   -1.66963800   -0.13042900
 B                  2.14368500   -0.83756400    0.92826300
 C                 -1.61722700    0.67386000    1.51926300
 C                 -2.94407400    1.09987600    1.78737600
 H                 -3.62739600    1.26801300    0.95108400
 C                 -3.41107600    1.32007800    3.08091000
 H                 -4.44255000    1.65483500    3.23113900
 C                 -2.58038300    1.12420300    4.20600400
 H                 -2.96194000    1.30715200    5.21331800
 C                 -1.28115200    0.68724800    4.00653600
 H                 -0.61561700    0.51108200    4.85763800
 C                 -0.81096700    0.45621900    2.69063100
 C                  0.49711200   -0.04380800    2.43425900
 H                  1.20345100   -0.23141200    3.25602800
 C                  4.29931100   -1.26178300    1.15301700
 C                  5.62771400   -1.32878900    1.54427500
 H                  5.98176100   -0.80668300    2.43460700
 C                  6.48353100   -2.09857800    0.73686900
 H                  7.53896500   -2.18023800    1.00672400
 C                  6.01099000   -2.76106000   -0.40510000
 H                  6.70523500   -3.34932100   -1.00961100
 C                  4.66176800   -2.68395100   -0.79224600
 H                  4.28076600   -3.19102200   -1.68002100
 C                  3.82678100   -1.92296900    0.01175500
 C                 -0.37917500    3.86666200    0.16469100
 H                  0.18981500    4.73995900   -0.19290400
 C                 -0.23522700    3.80214400    1.69154800
 H                 -0.55894500    4.76052900    2.13135200
 H                  0.79896600    3.62204000    2.02055700
 H                 -0.86318400    3.01040900    2.11690200
 C                 -1.84975800    4.05169500   -0.22915800
 H                 -2.44036800    3.17087800    0.05863000
 H                 -1.98364800    4.21387300   -1.30928600
 H                 -2.26980400    4.92864600    0.29170000
 C                  2.18957900    2.47766500   -0.17342500
 H                  2.11875000    2.07234000    0.85014300
 C                  2.83270500    3.86830900   -0.08473000
 H                  3.85110800    3.77364700    0.32945400
 H                  2.28085400    4.56147900    0.56522600
 H                  2.92847300    4.33606400   -1.07563400
 C                  3.08467400    1.52573900   -0.98242800
 H                  3.41640800    1.99689700   -1.91948700
 H                  2.56993300    0.59286800   -1.24680800
 H                  3.98996100    1.27470300   -0.40643000
 C                  0.24245200    2.89138700   -2.52323600
 H                 -0.84400700    2.76492900   -2.66713700
 C                  0.60814600    4.34120900   -2.87113900
 H                  1.68758400    4.52588600   -2.76193000
 H                  0.07292700    5.08476800   -2.26400300
 H                  0.35320800    4.53901100   -3.92611100
 C                  0.93665300    1.92558900   -3.49556600
 H                  0.54394200    2.08539700   -4.51384400
 H                  0.76956900    0.87605600   -3.22282000
 H                  2.02103400    2.10547100   -3.53536600
 C                 -1.59351800   -3.16977800    0.77270000
 H                 -2.12254500   -4.05177800    0.37935200
 C                 -0.11544900   -3.54467500    0.94162500
 H                  0.41833300   -2.76462700    1.49694400
 H                  0.41164700   -3.68178500   -0.01307200
 H                 -0.03082100   -4.48309600    1.51468400
 C                 -2.22353000   -2.81339800    2.12524000
 H                 -2.01175300   -3.61545700    2.85272000
 H                 -3.31649900   -2.70627200    2.06828800
 H                 -1.81651400   -1.87682700    2.52924900
 C                 -1.31600200   -2.74910800   -2.11856100
 H                 -0.22457600   -2.60042200   -2.08177100
 C                 -1.82794700   -2.05025500   -3.38548900
 H                 -1.27795800   -2.42363600   -4.26538900
 H                 -1.69109000   -0.96092000   -3.33907000
 H                 -2.89551800   -2.26025700   -3.55518900
 C                 -1.59427100   -4.25761900   -2.19472400
 H                 -2.66988700   -4.48552700   -2.16849200
 H                 -1.10743500   -4.82604500   -1.39008800
 H                 -1.20209600   -4.65036000   -3.14835200
 C                 -3.70978700   -1.64850700   -0.52631200
 H                 -3.85435900   -1.26154700    0.49678200
 C                 -4.25522700   -0.57492900   -1.47801500
 H                 -4.23312600   -0.90420700   -2.52695100
 H                 -3.68510400    0.35969300   -1.40463200
 H                 -5.30705900   -0.36095800   -1.22336100
 C                 -4.51881500   -2.94481600   -0.67524500
 H                 -5.58268400   -2.74476600   -0.46239400
 H                 -4.19494700   -3.74423100    0.00646500
 H                 -4.46450700   -3.33296300   -1.70411200
 H                  0.49293200   -0.39806200   -1.36327400
105
 TS(7-I)
 Os                -0.87703100   -0.36027800    0.29771100
 H                 -2.22467300   -0.70272700    1.11955200
 H                 -1.15493900    0.47753600    1.65322700
 P                  0.17844000   -1.87523700    1.83038400
 P                 -2.21552000    1.36004900   -0.70710800
 N                  0.56824500   -0.69062100   -1.37391200
 O                  2.86572500   -0.38654300   -0.40728700
 O                  2.67403000   -0.35776800   -2.71709900
 B                  1.95509600   -0.19249800   -1.49486700
 C                 -1.80450500   -1.86897200   -0.90609800
 C                 -3.04480300   -2.53392600   -0.74050000
 H                 -3.66726400   -2.29046600    0.12513300
 C                 -3.49526000   -3.50738000   -1.63294800
 H                 -4.45958400   -3.99534400   -1.45715800
 C                 -2.72744300   -3.88179100   -2.75300400
 H                 -3.08874500   -4.65022500   -3.44087500
 C                 -1.50509500   -3.25660200   -2.96331500
 H                 -0.88582700   -3.52304100   -3.82605200
 C                 -1.05756400   -2.26625300   -2.06206700
 C                  0.19392200   -1.58754100   -2.24451700
 H                  0.84639200   -1.84597400   -3.09091200
 C                  4.10408800   -0.46942900   -0.96805000
 C                  5.33445800   -0.58124800   -0.33807700
 H                  5.40621400   -0.60057400    0.75116400
 C                  6.47217500   -0.67009500   -1.16333700
 H                  7.45963900   -0.75790200   -0.70368700
 C                  6.35872900   -0.64799500   -2.55827100
 H                  7.25928100   -0.71796500   -3.17326100
 C                  5.10385500   -0.53816900   -3.18847300
 H                  5.00218800   -0.52426600   -4.27520700
 C                  3.98845700   -0.45138000   -2.36874300
 C                  0.80182100   -3.56846000    1.26635600
 H                  1.28396300   -3.99963400    2.15785100
 C                  1.86566400   -3.46660300    0.16512500
 H                  2.35527100   -4.44640800    0.03460300
 H                  2.64300700   -2.72284400    0.38101900
 H                  1.40976500   -3.19328400   -0.79374300
 C                 -0.32314000   -4.51962400    0.83719600
 H                 -0.88642100   -4.11883800   -0.01590200
 H                 -1.03772100   -4.72990300    1.64650800
 H                  0.11317400   -5.48501200    0.52887300
 C                  1.72656500   -1.12645000    2.62499900
 H                  2.20472300   -0.69879200    1.73204500
 C                  2.73145700   -2.07620000    3.29291400
 H                  3.59792600   -1.49337200    3.65135200
 H                  3.12253800   -2.83834200    2.60485500
 H                  2.30642700   -2.59320700    4.16613200
 C                  1.38655300    0.03786800    3.56561400
 H                  1.04118300   -0.32159100    4.54738600
 H                  0.61153000    0.69212200    3.14314900
 H                  2.29013800    0.64552400    3.74776600
 C                 -1.00845200   -2.39743400    3.21748300
 H                 -1.77900300   -2.91735400    2.62285800
 C                 -0.44344800   -3.38309600    4.25127000
 H                  0.29014700   -2.89257800    4.90961700
 H                  0.03843300   -4.26298400    3.80279300
 H                 -1.25917200   -3.75117100    4.89650500
 C                 -1.72062800   -1.24601600    3.94294500
 H                 -2.55281000   -1.65398100    4.54161700
 H                 -2.13319900   -0.51157000    3.24237900
 H                 -1.04982300   -0.71976600    4.63680800
 C                 -2.29183300    1.58099600   -2.58150600
 H                 -3.01155000    2.39930700   -2.74064700
 C                 -0.94859100    2.00994000   -3.18270200
 H                 -0.17024300    1.26015400   -2.98751200
 H                 -0.59440400    2.97511000   -2.79075800
 H                 -1.04795400    2.11766800   -4.27604100
 C                 -2.82669900    0.33864000   -3.30826000
 H                 -3.10666300    0.60878400   -4.34053200
 H                 -3.70818200   -0.10633700   -2.82637700
 H                 -2.06690100   -0.44842200   -3.36120200
 C                 -1.75800100    3.12091300   -0.17487000
 H                 -0.77057900    3.21099900   -0.65261800
 C                 -1.53350500    3.29822700    1.33190600
 H                 -1.03600600    4.26485500    1.51554100
 H                 -0.89867400    2.50468300    1.74147500
 H                 -2.48147000    3.30287800    1.88864600
 C                 -2.63691300    4.26040400   -0.70995400
 H                 -3.61727100    4.27937600   -0.21005400
 H                 -2.80880800    4.20905200   -1.79465100
 H                 -2.15024100    5.22848900   -0.50052200
 C                 -4.04387800    1.09244100   -0.28182500
 H                 -4.13093100    0.00923500   -0.46670700
 C                 -4.33107100    1.32942500    1.20770800
 H                 -4.40584300    2.40482100    1.43302600
 H                 -3.55705400    0.89320700    1.85257000
 H                 -5.29750700    0.87261500    1.47947600
 C                 -5.10012800    1.80732500   -1.13851100
 H                 -6.10524600    1.49383900   -0.80780700
 H                 -5.02604700    1.56818900   -2.20779000
 H                 -5.05176500    2.90051300   -1.03204200
 H                  0.27839800    0.76678000    0.72976900
 N                  1.80661100    1.71057000   -1.33925000
 C                  1.78734100    2.63323800   -0.64169400
 C                  1.74876400    3.69828200    0.30755200
 C                  1.90256800    3.36907600    1.66778600
 C                  1.52173900    5.02719900   -0.09433700
 C                  1.83517800    4.38128800    2.62328600
 H                  2.04762300    2.32789500    1.95636700
 C                  1.45140900    6.02660500    0.87504900
 H                  1.39569400    5.26394300   -1.15228700
 C                  1.60967200    5.70518800    2.22923700
 H                  1.94775300    4.13350200    3.68084500
 H                  1.27162900    7.06090100    0.57440300
 H                  1.55179300    6.49382200    2.98321300
105
 Complex I
 Os                -0.51581000   -0.81298900    0.24990100
 H                 -1.39302600   -2.02378900    0.85288800
 H                 -1.40059300   -0.49697000    1.56443700
 P                  1.08813400   -1.57019600    1.86038200
 P                 -2.52800400   -0.12081900   -0.85987500
 N                  1.00541400    0.03729800   -1.16592100
 O                  2.88599600    1.27881900   -0.04621100
 O                  2.41980700    1.81358100   -2.27716400
 B                  1.81724000    1.30820800   -1.04723900
 C                 -0.22977500   -2.36205300   -1.20369500
 C                 -0.86478100   -3.62220000   -1.32714800
 H                 -1.59588400   -3.92609200   -0.57305000
 C                 -0.58061800   -4.50239800   -2.37302700
 H                 -1.09453700   -5.46818300   -2.41986100
 C                  0.36140400   -4.17321600   -3.36583600
 H                  0.57957200   -4.87223000   -4.17712400
 C                  1.00472500   -2.94316100   -3.29415000
 H                  1.73726400   -2.65431200   -4.05499900
 C                  0.70841500   -2.05428500   -2.23912500
 C                  1.32570500   -0.75687300   -2.14419400
 H                  2.07048400   -0.44606100   -2.89108600
 C                  3.97923800    1.83410600   -0.62957500
 C                  5.22919700    2.06202200   -0.07371300
 H                  5.43180400    1.79901000    0.96658400
 C                  6.21306400    2.63997200   -0.90210600
 H                  7.20784000    2.83501700   -0.49369500
 C                  5.93527700    2.96455900   -2.23305800
 H                  6.71499800    3.41146500   -2.85494900
 C                  4.66295700    2.72384800   -2.79181900
 H                  4.43490900    2.96673500   -3.83160600
 C                  3.69966400    2.15684200   -1.97082700
 C                  2.55058600   -2.64799000    1.34183600
 H                  3.14983500   -2.77734900    2.25707400
 C                  3.43468900   -1.96061700    0.29313500
 H                  4.38854300   -2.50712400    0.20051300
 H                  3.65867300   -0.91364600    0.53225500
 H                  2.94831600   -1.97355800   -0.68978900
 C                  2.12765600   -4.03955100    0.85272800
 H                  1.44725900   -3.97125500   -0.00749700
 H                  1.63400700   -4.63651100    1.63398700
 H                  3.02103600   -4.60099000    0.53039100
 C                  1.93179300   -0.13737900    2.76525800
 H                  2.14586200    0.52668500    1.91644000
 C                  3.26180900   -0.41160900    3.48116000
 H                  3.64570600    0.53211500    3.90638900
 H                  4.03664700   -0.79445700    2.80230900
 H                  3.15674300   -1.12357200    4.31343700
 C                  0.95763500    0.59997700    3.69428300
 H                  0.83285100    0.07241500    4.65303700
 H                 -0.03278300    0.71260100    3.23077500
 H                  1.34842900    1.60589500    3.92601800
 C                  0.28910400   -2.69848200    3.16334200
 H                 -0.00556000   -3.54930200    2.52615300
 C                  1.23272100   -3.21475900    4.25988600
 H                  1.50538700   -2.41090500    4.96117200
 H                  2.16181700   -3.65213400    3.86839100
 H                  0.72554700   -3.99792100    4.84867900
 C                 -1.00347800   -2.17048800    3.80348800
 H                 -1.48366900   -2.98450400    4.37313400
 H                 -1.71789200   -1.81350800    3.05269600
 H                 -0.80989200   -1.35095000    4.51005300
 C                 -2.49111500    0.53288600   -2.63271800
 H                 -3.51624200    0.87629900   -2.84325300
 C                 -1.55449600    1.73838700   -2.76622000
 H                 -0.51047200    1.44407000   -2.60497700
 H                 -1.79546500    2.54080500   -2.05265500
 H                 -1.63261500    2.16531100   -3.78004900
 C                 -2.13788700   -0.54681900   -3.66367500
 H                 -2.11853400   -0.10143700   -4.67288500
 H                 -2.86780200   -1.36890000   -3.68354500
 H                 -1.15177000   -0.98610700   -3.46928600
 C                 -3.35668000    1.32107100    0.05412600
 H                 -2.47960800    1.96122200    0.22076000
 C                 -3.88247700    0.92551200    1.44033400
 H                 -4.03762300    1.83190400    2.04976900
 H                 -3.17915900    0.27369700    1.97662900
 H                 -4.85147100    0.40795600    1.36941400
 C                 -4.40956100    2.15376500   -0.69111400
 H                 -5.31056900    1.56948500   -0.92820200
 H                 -4.03317400    2.58838500   -1.62752500
 H                 -4.72380700    2.99546000   -0.05025800
 C                 -3.79492900   -1.51789700   -1.02851300
 H                 -3.22171100   -2.21651500   -1.66103100
 C                 -4.10574100   -2.26505100    0.27620700
 H                 -4.77709400   -1.68871700    0.92942400
 H                 -3.19406400   -2.49510600    0.84181100
 H                 -4.61451700   -3.21519200    0.04116500
 C                 -5.10499200   -1.16940200   -1.74970600
 H                 -5.67531000   -2.09322600   -1.94615600
 H                 -4.95583900   -0.66885300   -2.71666700
 H                 -5.74485800   -0.52410100   -1.12802500
 H                 -0.38578100    0.70636300    0.93362400
 N                  0.80396100    2.48065800   -0.51515300
 C                  0.06370400    3.19532100    0.00134200
 C                 -0.90438800    3.97966200    0.68809700
 C                 -1.20904700    3.63629100    2.02145800
 C                 -1.59201800    5.01338700    0.02397400
 C                 -2.21217900    4.33924400    2.68451600
 H                 -0.67821600    2.81467200    2.50384000
 C                 -2.59255200    5.70376000    0.70524900
 H                 -1.34776500    5.25635300   -1.01151900
 C                 -2.90175400    5.36724100    2.02915200
 H                 -2.46240600    4.07925400    3.71495000
 H                 -3.13703300    6.50470100    0.20121800
 H                 -3.69068500    5.91034500    2.55475300
105
 TS(I-2a)
 Os                -0.79609000   -0.54213200    0.31735100
 H                 -1.98302400   -1.38639700    1.01280100
 H                 -1.84839000    0.17440300    1.30223500
 P                  0.40438200   -1.12089900    2.32263500
 P                 -2.36720600    0.23194500   -1.34176300
 N                  1.07633900   -0.44110600   -0.90817800
 O                  3.37219400    0.22401500   -0.11229000
 O                  2.77754500    0.80840400   -2.30105000
 B                  2.22921200    0.57014100   -0.96658000
 C                 -0.73338200   -2.43451900   -0.68491700
 C                 -1.64734800   -3.51547000   -0.65871500
 H                 -2.51708000   -3.46402500    0.00039600
 C                 -1.47456500   -4.66176400   -1.43776800
 H                 -2.20846900   -5.47156100   -1.37265300
 C                 -0.37056100   -4.79689000   -2.29855800
 H                 -0.24345800   -5.69914700   -2.90184500
 C                  0.55386800   -3.76094900   -2.36303100
 H                  1.42403700   -3.83252100   -3.02349400
 C                  0.37227400   -2.60473800   -1.57628700
 C                  1.29830400   -1.50348700   -1.62159600
 H                  2.19201300   -1.57091600   -2.25900300
 C                  4.48769000    0.45087900   -0.85331500
 C                  5.81585700    0.34883800   -0.46744900
 H                  6.07759400    0.06882700    0.55501700
 C                  6.79999100    0.61926900   -1.44063400
 H                  7.85562600    0.55174000   -1.16566500
 C                  6.44563200    0.97089300   -2.74613600
 H                  7.22682700    1.17577500   -3.48255000
 C                  5.09273100    1.06640000   -3.13267700
 H                  4.80147500    1.33458000   -4.15024900
 C                  4.12982600    0.80382100   -2.16931600
 C                  1.28330800   -2.78439200    2.41110300
 H                  1.80639300   -2.78473200    3.37990200
 C                  2.33395400   -2.92253500    1.29874100
 H                  3.03193700   -3.73939500    1.54839400
 H                  2.92145100   -2.00839400    1.13271500
 H                  1.85099200   -3.17822600    0.34829500
 C                  0.31562900   -3.97379600    2.39468200
 H                 -0.32114200   -3.95389200    1.49948000
 H                 -0.33349200   -4.00700800    3.28262400
 H                  0.88984200   -4.91556700    2.37503000
 C                  1.79717800    0.07863900    2.77842200
 H                  2.24246100    0.26760300    1.79311100
 C                  2.92638800   -0.43598900    3.68343400
 H                  3.66921800    0.36847100    3.82074400
 H                  3.46099900   -1.29237600    3.25094800
 H                  2.56913600   -0.72424700    4.68330300
 C                  1.26181900    1.41437600    3.30688800
 H                  0.98635400    1.34868500    4.37115800
 H                  0.38052300    1.75162000    2.74915300
 H                  2.03736400    2.19345600    3.21743500
 C                 -0.75682000   -1.25464100    3.81716800
 H                 -1.40106500   -2.08682600    3.48674600
 C                 -0.08735200   -1.65348500    5.14064000
 H                  0.52612900   -0.83169200    5.54101900
 H                  0.55203200   -2.54333000    5.05608700
 H                 -0.86032200   -1.87640200    5.89558500
 C                 -1.68329100   -0.05169300    4.04855600
 H                 -2.46865400   -0.33005000    4.77149400
 H                 -2.17495700    0.27060400    3.12245200
 H                 -1.14502400    0.80941700    4.46890800
 C                 -1.79238500    0.59142200   -3.10080600
 H                 -2.66162100    1.04714000   -3.60024000
 C                 -0.64657600    1.61055800   -3.11563300
 H                  0.27344000    1.17462800   -2.71006500
 H                 -0.87529000    2.52044500   -2.53964000
 H                 -0.43538300    1.92154400   -4.15220700
 C                 -1.41293700   -0.66880900   -3.88784200
 H                 -1.11494900   -0.38687900   -4.91180700
 H                 -2.24350300   -1.38448300   -3.97295600
 H                 -0.57063700   -1.19641800   -3.42642200
 C                 -3.10153100    1.91171200   -0.85630800
 H                 -2.18013900    2.45134700   -0.59385000
 C                 -3.96558300    1.84686900    0.41002400
 H                 -4.07449100    2.85753900    0.83812000
 H                 -3.52903900    1.19616700    1.18001700
 H                 -4.97763900    1.47772900    0.18526200
 C                 -3.82021900    2.73103500   -1.93829200
 H                 -4.73675600    2.23853100   -2.29361500
 H                 -3.18776200    2.94142100   -2.81169300
 H                 -4.11743200    3.70545800   -1.51409200
 C                 -3.79429000   -0.96757500   -1.64444600
 H                 -3.23118300   -1.84896500   -1.99312700
 C                 -4.53175000   -1.39207900   -0.36627900
 H                 -5.25562000   -0.62991000   -0.04232600
 H                 -3.83970500   -1.57807200    0.46485500
 H                 -5.09709800   -2.31939900   -0.55783500
 C                 -4.80791500   -0.58148800   -2.73075900
 H                 -5.47260600   -1.43846600   -2.93345100
 H                 -4.34184600   -0.29919400   -3.68528900
 H                 -5.44942800    0.25195300   -2.40599000
 H                 -0.44077800    1.07785900    0.66084300
 N                  1.64047600    1.96658700   -0.43093600
 C                  0.81255700    2.61137400    0.06893300
 C                  0.05351000    3.73531500    0.53606200
 C                 -1.05791400    3.60185800    1.38781500
 C                  0.47201100    5.00918300    0.09537100
 C                 -1.74348300    4.74314300    1.79790300
 H                 -1.37386000    2.60445700    1.69174000
 C                 -0.22809000    6.13985400    0.51176400
 H                  1.33517300    5.09929800   -0.56665600
 C                 -1.33303500    6.00841100    1.36157400
 H                 -2.60773400    4.64245600    2.45764400
 H                  0.08980600    7.12747200    0.17097100
 H                 -1.87867200    6.89843600    1.68403000
105
 Complex 2a
 Os                -0.99523800    0.01385200   -0.27934300
 H                 -2.44126800   -0.01601400   -0.98108500
 H                 -1.13745000    0.37585200   -1.87603500
 P                 -1.41350900    2.39496800   -0.01672000
 P                 -0.93985800   -2.28765200   -1.05778300
 N                  0.16311600   -0.29884300    1.42572400
 N                  1.12971300    0.28388100   -0.60890600
 O                  2.46288500    0.78992600    1.51845000
 O                  2.30736200   -1.46243400    0.87362100
 B                  1.58298900   -0.16775700    0.83423900
 C                 -2.41910400   -0.40758200    1.22854600
 C                 -3.82710100   -0.45485600    1.17487600
 H                 -4.33178900   -0.25581500    0.22596500
 C                 -4.60403500   -0.76563100    2.29600400
 H                 -5.69390500   -0.79643500    2.20282600
 C                 -4.00639200   -1.04580300    3.53406300
 H                 -4.62139200   -1.29363200    4.40260400
 C                 -2.61740500   -1.00018600    3.63887700
 H                 -2.12657800   -1.20812700    4.59450400
 C                 -1.83455500   -0.68221100    2.51579400
 C                 -0.38582700   -0.59784900    2.54744200
 H                  0.20092200   -0.78336800    3.45921600
 C                  1.80896400    0.78029000   -1.57346400
 H                  1.24894900    1.14083500   -2.44795500
 C                  3.26766600    0.98886600   -1.67002800
 C                  4.21348200    0.07250000   -1.18021200
 H                  3.87386500   -0.85482800   -0.72537400
 C                  5.57894500    0.33469200   -1.30041200
 H                  6.30017000   -0.38518700   -0.90618400
 C                  6.02019100    1.51099100   -1.91581000
 H                  7.09007500    1.71739900   -2.00178800
 C                  5.08708100    2.41759100   -2.43349800
 H                  5.42595400    3.33262900   -2.92587400
 C                  3.72183800    2.15051700   -2.32520700
 H                  2.99376200    2.85615800   -2.73609600
 C                  3.49762300    0.08404800    2.02941900
 C                  4.55814000    0.54156700    2.79868700
 H                  4.62583800    1.59533800    3.07648000
 C                  5.53497500   -0.39610900    3.19295000
 H                  6.37998800   -0.06307400    3.80112500
 C                  5.43882200   -1.73896400    2.81819300
 H                  6.20789000   -2.44739800    3.13662900
 C                  4.36103500   -2.19756100    2.03160600
 H                  4.27706600   -3.24209500    1.72392900
 C                  3.40052000   -1.27086500    1.65303700
 C                 -1.14564100    3.23122500    1.64873700
 H                 -1.30377000    4.30220900    1.44699900
 C                  0.29435800    3.04800600    2.14200800
 H                  0.47164100    3.70103600    3.01295700
 H                  1.05070600    3.29475900    1.38346200
 H                  0.48731200    2.01471100    2.44924300
 C                 -2.15591700    2.80942900    2.72314800
 H                 -2.09769200    1.73576700    2.93911600
 H                 -3.19515300    3.03897200    2.44641600
 H                 -1.93857900    3.35366900    3.65755000
 C                 -0.29874600    3.42020700   -1.14692000
 H                  0.67941000    2.95607300   -0.94323300
 C                 -0.15901500    4.91987400   -0.84556300
 H                  0.55676800    5.36421300   -1.55776700
 H                  0.22711800    5.11987600    0.16308300
 H                 -1.11038900    5.45869300   -0.96101900
 C                 -0.61546200    3.20299000   -2.63319000
 H                 -1.48451100    3.80165600   -2.94622700
 H                 -0.82778000    2.14973700   -2.86507100
 H                  0.24038400    3.52528600   -3.24966800
 C                 -3.21891500    2.82306900   -0.37209700
 H                 -3.71104400    2.24295700    0.42703200
 C                 -3.59739700    4.30247100   -0.20450500
 H                 -3.19240200    4.91383900   -1.02545200
 H                 -3.25792300    4.73942000    0.74465900
 H                 -4.69489100    4.40564700   -0.23741700
 C                 -3.77191300    2.29705200   -1.70440200
 H                 -4.87014400    2.39713800   -1.70404600
 H                 -3.52861000    1.24022600   -1.86641900
 H                 -3.39270300    2.86967400   -2.56282900
 C                 -1.10103000   -3.72900100    0.14788000
 H                 -0.95584300   -4.61389300   -0.49177800
 C                  0.00454700   -3.73763400    1.21204100
 H                 -0.19673200   -2.99225500    1.99022000
 H                  1.00161400   -3.51521400    0.81220600
 H                  0.03554100   -4.72801800    1.69646600
 C                 -2.48325500   -3.85298900    0.80357800
 H                 -2.49922000   -4.75612600    1.43671800
 H                 -3.30024900   -3.95294000    0.07446000
 H                 -2.70691000   -2.99225100    1.44620900
 C                  0.68470700   -2.66530700   -1.93817300
 H                  1.40470100   -2.23155300   -1.22745400
 C                  0.79971700   -1.88669700   -3.25717100
 H                  1.86091200   -1.76384700   -3.52884400
 H                  0.34829300   -0.88832800   -3.19217700
 H                  0.30746300   -2.42614200   -4.08120600
 C                  1.06889600   -4.13696300   -2.14344200
 H                  0.35524200   -4.67068500   -2.78856000
 H                  1.15655200   -4.69026000   -1.19830000
 H                  2.05431700   -4.18456400   -2.63733400
 C                 -2.38476300   -2.63845700   -2.23019700
 H                 -3.23119400   -2.44567900   -1.54839000
 C                 -2.53685200   -1.66887000   -3.41237400
 H                 -1.80769300   -1.87917200   -4.20742500
 H                 -2.42276400   -0.62094200   -3.11331300
 H                 -3.54088700   -1.79204500   -3.85177800
 C                 -2.48695000   -4.08347100   -2.74305200
 H                 -3.44322400   -4.21620700   -3.27611600
 H                 -2.45124000   -4.83917700   -1.94682700
 H                 -1.68408200   -4.30769500   -3.46189900
      
